# Supplementary material for: Data from a proteomic analysis highlight different osmoadaptations in two strain of Propionibacterium freudenreichii
Source: Data Brief. 2019 Dec 4;28:104932. doi: 10.1016/j.dib.2019.104932 (PMC6931111; doi:10.1016/j.dib.2019.104932)
Supplement: Multimedia component 1 [file mmc1.xlsx]

## Sheet: Feuil1
		CIRM129			CIRM1025
accession	Description	MMO+NaCl/ MMO	MMO+NaCl+GB/ MMO	MMO+NaCL+GB/ MMO+NaCl	MMO+NaCl/ MMO	MMO+NaCl+GB/ MMO	MMO+NaCL+GB/ MMO+NaCl	1025_MMO_1.PC			1025_MMO_2.PC			1025_MMO_3.PC			1025_MMO_4.PC			1025_MMO_5.PC			1025_NaCl_1.PC			1025_NaCl_2.PC			1025_NaCl_3.PC			1025_NaCl_4.PC			1025_NaCl_5.PC			1025_GB_1.PC			1025_GB_2.PC			1025_GB_3.PC			1025_GB_4.PC
RNA processing and modification								20180426_15-084_a_1025_MMO_1.PC	20180426_15-084_b_1025_MMO_1.PC	20180426_15-084_c_1025_MMO_1.PC	20180426_15-084_a_1025_MMO_2.PC	20180426_15-084_b_1025_MMO_2.PC	20180426_15-084_c_1025_MMO_2.PC	20180426_15-084_a_1025_MMO_3.PC	20180426_15-084_b_1025_MMO_3.PC	20180426_15-084_c_1025_MMO_3.PC	20180426_15-084_a_1025_MMO_4.PC	20180426_15-084_b_1025_MMO_4.PC	20180426_15-084_c_1025_MMO_4.PC	20180426_15-084_a_1025_MMO_5.PC	20180426_15-084_b_1025_MMO_5.PC	20180426_15-084_c_1025_MMO_5.PC	20180426_15-084_a_1025_NaCl_1.PC	20180426_15-084_b_1025_NaCl_1.PC	20180426_15-084_c_1025_NaCl_1.PC	20180426_15-084_a_1025_NaCl_2.PC	20180426_15-084_b_1025_NaCl_2.PC	20180426_15-084_c_1025_NaCl_2.PC	20180426_15-084_a_1025_NaCl_3.PC	20180426_15-084_b_1025_NaCl_3.PC	20180426_15-084_c_1025_NaCl_3.PC	20180426_15-084_a_1025_NaCl_4.PC	20180426_15-084_b_1025_NaCl_4.PC	20180426_15-084_c_1025_NaCl_4.PC	20180426_15-084_a_1025_NaCl_5.PC	20180426_15-084_b_1025_NaCl_5.PC	20180426_15-084_c_1025_NaCl_5.PC	20180426_15-084_a_1025_GB_1.PC	20180426_15-084_b_1025_GB_1.PC	20180426_15-084_c_1025_GB_1.PC	20180426_15-084_a_1025_GB_2.PC	20180426_15-084_b_1025_GB_2.PC	20180426_15-084_c_1025_GB_2.PC	20180426_15-084_a_1025_GB_3.PC	20180426_15-084_b_1025_GB_3.PC	20180426_15-084_c_1025_GB_3.PC	20180426_15-084_a_1025_GB_4.PC	20180426_15-084_b_1025_GB_4.PC	20180426_15-084_c_1025_GB_4.PC
emb|CDP47739.1|	Oligoribonuclease	1.51889	NSe	NS	NS	NS	NS	21	19	19	19	21	22	21	22	20	21	21	20	19	20	20	20	21	21	21	22	22	22	21	21	21	22	22	22	21	22	23	22	21	23	23	22	21	21	22	23	21	21
Energy production and conversion
emb|CDP49440.1|	Ferredoxin	0.42904	0.446992	NS	NS	NS	NS	4	5	5	5	5	5	3	5	5	4	5	5	5	5	5	4	5	4	3	3	4	4	4	5	4	4	4	5	3	4	4	3	3	4	3	4	5	5	4	3	3	4
emb|CDP49591.1|	Cytochrome d ubiquinol oxidase, subunit II	0.530773	NS	2.10021	NS	NS	NS	2	2	2	2	2	2	2	2	2	3	2	2	4	3	2	2	2	2	3	2	2	3	2	2	3	2	2	3	3	2	2	2	2	3	2	2	3	2	2	3	2	2
emb|CDP49666.1|	Coenzyme A transferase	0.53826	NS	NS	NS	NS	NS	48	45	46	50	51	49	45	53	46	43	49	45	46	48	48	48	47	45	40	47	50	42	49	49	46	50	46	42	49	46	42	46	47	41	47	46	39	47	44	43	45	46
emb|CDP47837.1|	Malate dehydrogenase	0.575143	NS	NS	0.629928	NS	NS	35	32	35	33	34	35	32	31	31	34	33	33	31	32	30	30	31	32	32	29	30	30	30	29	30	30	29	32	29	30	34	31	31	32	31	30	32	29	30	32	31	31
emb|CDP48122.1|	Betaine-aldehyde dehydrogenase	0,59*	NS	NS	NS	NS	NS	4	6	4	5	5	4	6	6	6	6	5	5	4	5	6	4	5	4	7	3	4	4	3	3	3	4	4	5	5	4	7	3	5	4	6	5	4	4	3	4	4	5
emb|CDP48900.1|	Citrate synthase	0.602123	NS	1.5039	0.533543	0.545182	NS	13	13	15	14	15	15	15	15	15	16	15	16	12	16	16	9	11	11	9	13	11	11	12	10	10	11	11	11	13	12	10	15	12	10	12	12	10	12	12	10	13	13
emb|CDP49592.1|	Cytochrome d ubiquinol oxidase subunit I	0.654301	NS	NS	NS	NS	NS	8	8	8	9	9	9	8	9	9	8	9	9	9	9	9	6	7	6	5	8	7	5	7	7	6	7	8	5	8	7	5	9	8	5	6	9	5	8	7	5	8	7
emb|CDP47594.1|	Succinate dehydrogenase cytochrome B-558 subunit	0.656073	NS	NS	NS	NS	NS	4	6	6	4	6	6	2	6	6	2	5	5	3	6	6	5	6	6	2	6	6	4	6	6	5	6	6	3	6	6	2	6	6	3	6	6	3	6	6	2	6	6
emb|CDP48732.1|	L-lactate dehydrogenase	0.656609	NS	NS	NS	NS	NS	5	5	6	6	5	6	6	6	6	6	6	6	4	7	6	7	6	6	6	6	7	5	7	7	7	6	6	5	6	7	6	7	6	5	7	7	5	6	7	4	6	6
emb|CDP47815.1|	Pyruvate:ferredoxin oxidoreductase	0.65781	NS	NS	NS	NS	NS	49	46	47	50	50	53	51	52	51	52	53	51	47	50	53	38	46	45	39	47	46	46	47	45	46	41	45	42	45	47	46	47	43	42	45	47	43	46	46	45	44	43
emb|CEG99057.1|	Acetate kinase	NS	NS	NS	0.641352	NS	NS	28	26	28	28	29	28	24	29	28	26	29	28	28	29	29	21	24	25	22	26	27	21	26	24	23	23	24	19	26	25	20	25	25	22	25	25	18	25	25	21	27	25
emb|CDP49349.1|	Aldehyde dehydrogenase	NS	NS	1.73025	NS	NS	NS	25	25	26	26	26	25	29	26	25	25	28	26	25	27	27	23	25	24	27	27	26	24	27	25	23	26	26	25	25	27	26	26	25	25	25	26	27	25	26	25	28	26
emb|CDP48009.1|	electron transfer oxidoreductase	NS	NS	1.61305	NS	NS	NS	14	13	13	12	13	13	13	13	13	13	13	15	14	11	14	15	13	12	13	14	12	13	14	14	12	12	12	13	12	13	13	13	15	12	15	14	13	14	15	13	13	13
emb|CDP48084.1|	FAD linked oxidase domain protein	NS	NS	1.66519	NS	NS	NS	67	63	64	71	73	67	69	77	68	67	75	69	69	76	75	74	76	71	67	75	74	60	77	71	62	69	64	71	73	73	66	72	68	67	71	73	64	66	68	70	71	71
emb|CDP49268.1|	Glycerol kinase	NS	NS	1.76616	NS	NS	NS	19	22	21	20	23	19	23	22	22	20	24	22	18	21	23	16	20	19	21	20	20	21	19	19	16	15	16	21	19	21	21	18	17	20	18	19	20	17	18	22	19	19
emb|CDP48130.1|	Glycerol-3-phosphate dehydrogenase	NS	1.92539	2.06866	NS	NS	NS	6	7	9	7	10	8	7	8	8	8	8	7	7	9	8	6	7	10	8	7	10	9	9	9	8	9	6	8	11	10	7	8	7	9	10	8	9	8	8	8	10	10
emb|CEG98960.1|	Methylmalonyl-CoA carboxytransferase 5S subunit.	NS	NS	NS	0.631973	0.646836	NS	65	68	66	73	69	69	72	72	68	67	68	71	66	69	70	59	64	64	57	60	63	58	62	61	61	60	59	53	59	61	60	63	62	56	63	66	51	59	60	50	59	61
emb|CDP48006.1|	NADH-quinone oxidoreductase chain B	NS	1.55088	NS	NS	NS	NS	17	17	16	17	17	17	9	17	9	9	17	16	15	17	16	18	17	16	9	16	16	10	17	17	17	18	17	13	18	18	10	17	18	10	18	17	10	17	17	9	18	18
emb|CDP48002.1|	NADH-quinone oxidoreductase chain F	NS	NS	1.65261	NS	NS	NS	25	23	24	26	27	27	27	29	30	26	28	28	22	28	26	25	29	27	28	30	30	26	30	29	27	27	27	27	30	30	25	27	28	27	29	30	25	29	29	28	29	28
emb|CDP47853.1|	NADPH:quinone reductase related Zn-dependent oxidoreductase	NS	NS	NS	0,60*	NS	NS	3	3	4	3	3	4	4	3	3	4	3	3	4	3	3	1	1	1	3	3	3	3	1	0	1	1	0	4	4	4	3	2	2	2	1	3	3	4	3	4	3	4
emb|CDP48511.1|	Nitroreductase	NS	NS	NS	1.51433	1.80366	NS	5	5	5	5	5	5	6	5	5	5	5	5	5	5	5	5	5	5	6	5	5	6	5	5	5	5	5	5	5	5	6	5	5	6	5	5	6	5	5	6	5	5
emb|CEG99056.1|	Phosphate acetyltransferase	NS	NS	NS	0.485673	0.499778	NS	23	24	23	23	24	24	21	22	23	20	23	24	22	24	23	21	23	22	16	23	22	19	23	23	19	21	23	18	22	21	18	20	21	18	22	23	17	20	21	17	22	21
emb|CEG98002.1|	Putative aldo/keto reductase	NS	NS	NS	1.62937	1.51887	NS	20	19	19	19	20	20	21	19	19	21	19	18	16	21	20	18	19	21	20	22	20	22	21	20	19	20	21	23	21	21	21	19	21	21	19	21	21	20	21	22	20	19
emb|CDP48449.1|	Succinate dehydrogenase, subunit B	NS	1.51741	1.69374	NS	NS	NS	12	13	12	13	10	12	12	12	13	13	13	12	8	10	9	14	14	13	13	14	13	13	15	15	13	11	11	13	14	13	14	13	13	13	13	13	12	13	14	14	14	13
emb|CDP47989.1|	Thiamine pyrophosphate (TPP family)	NS	NS	NS	1.55569	1.53516	NS	6	7	6	7	5	6	4	6	5	4	7	7	4	5	6	5	5	5	4	6	6	4	6	7	5	6	6	4	5	6	5	6	5	4	5	6	4	5	6	5	6	5
emb|CDP48026.1|	Zinc-containing alcohol dehydrogenase superfamily	NS	NS	NS	0.618697	0.588418	NS	5	5	5	5	5	5	5	6	6	5	5	6	4	6	5	4	5	6	6	6	4	5	5	5	5	4	5	5	5	5	5	5	5	5	5	5	5	5	5	5	5	4
emb|CDP48804.1|	ATP synthase B chain	1.61437	1.75217	NS	2.16531	2.30229	NS	10	8	9	8	9	8	10	11	11	10	11	11	10	11	9	12	11	11	12	12	12	11	12	12	12	12	11	11	12	12	11	13	12	11	12	12	11	12	12	11	12	12
emb|CDP49578.1|	Electron transfer flavoprotein-quinone oxidoreductase (FixC protein)	1.61473	1,55*	NS	NS	NS	NS	7	6	7	6	9	6	8	8	9	7	9	8	7	9	9	9	9	7	7	8	9	9	8	8	7	9	9	9	9	9	7	8	7	8	8	7	9	8	9	8	7	8
emb|CDP49579.1|	Electron transfer flavoprotein, carnitine metabolism (FixB protein)	1.63261	NS	0.60151	NS	NS	NS	16	15	16	14	16	16	12	17	16	14	16	16	14	16	17	14	15	15	13	16	16	15	17	16	14	16	16	14	16	15	15	16	15	14	16	15	13	15	14	15	15	15
emb|CEG97844.1|	ATP synthase F1 sector subunit beta	1.63342	1.67266	NS	NS	NS	NS	37	37	34	37	38	38	43	40	37	42	38	38	36	40	40	40	39	39	41	39	37	43	41	42	39	41	39	42	38	40	41	39	38	42	39	39	41	39	39	43	41	36
emb|CDP48428.1|	pyruvate dehydrogenase E1 component	1.83298	NS	NS	NS	NS	NS	39	38	41	40	41	42	43	45	44	44	43	44	33	45	43	43	42	44	42	43	44	45	46	44	42	41	42	42	46	43	42	43	43	42	43	44	40	42	43	46	40	44
emb|CDP48799.1|	ATP synthase F1 sector epsilon subunit	1.84639	1.69894	NS	1.9948	1.9434	NS	9	9	11	11	10	11	10	11	11	10	11	11	11	11	11	12	12	12	10	11	12	11	12	12	13	13	12	10	10	13	11	13	12	10	11	12	11	12	12	11	11	12
emb|CDP48899.1|	Oxidoreductase	1.90503	1.51393	NS	NS	NS	NS	26	24	29	28	29	33	34	36	28	31	28	31	21	26	29	28	28	31	30	28	33	33	31	33	26	32	31	33	32	31	34	33	37	34	32	33	33	31	34	31	31	32
emb|CDP48803.1|	ATP synthase delta chain	1.99234	1.93306	NS	NS	NS	NS	32	30	29	32	30	31	30	31	32	30	31	30	28	32	31	33	33	32	30	32	32	31	33	33	32	33	31	31	33	32	33	32	32	31	32	32	31	32	31	33	32	32
emb|CDP49838.1|	Sulfite reductase	2.06045	1.9423	NS	NS	NS	NS	26	26	26	30	30	28	32	27	25	31	28	27	28	31	28	26	23	20	29	24	24	26	24	22	26	26	25	27	25	26	25	24	26	22	27	25	27	23	25	26	24	27
emb|CDP49577.1|	Ferredoxin-like protein fixX	2,06*	NS	NS	NS	NS	NS	1	0	2	1	2	3	2	3	2	2	2	2	0	1	2	3	3	3	2	2	3	2	3	3	1	3	3	2	2	2	2	3	2	2	3	3	1	2	3	2	3	3
Cell cycle control and mitosis
emb|CDP48414.1|	Cell division protein	0.642157	NS	NS	2.47802	2.15909	NS	5	4	4	4	5	4	4	4	4	5	4	4	3	4	5	4	4	4	4	4	4	4	4	4	4	5	4	4	4	3	5	4	4	5	4	4	5	4	4	5	5	4
emb|CDP48415.1|	ABC transporter, ATP-binding protein	NS	NS	NS	1.5584	1.55778	NS	4	6	6	6	5	5	7	5	5	7	5	5	7	5	4	6	6	6	8	7	7	9	7	8	9	7	6	8	6	6	9	6	7	7	6	7	7	7	8	9	7	7
emb|CEG97007.1|	DNA translocase FtsK	2,00*	2,08*	NS	NS	2,42*	NS	1	0	1	1	1	1	0	1	1	1	1	1	2	0	0	2	2	2	1	2	2	3	2	2	2	2	2	3	2	2	2	2	2	3	2	2	2	2	2	2	2	2
Amino Acid metabolism and transport
emb|CDP48506.1|	Alanine dehydrogenase	0.0669676	NS	11.6161	0,30*	0,32*	NS	9	5	6	6	6	8	13	6	7	12	9	8	11	10	9	1	1	0	6	3	3	2	3	0	3	0	1	7	4	3	3	0	3	4	1	1	6	4	3	4	3	3
emb|CDP49711.1|	Nitrogen regulatory protein P-II	0,18*	2,16*	12,1*	4,41*	4,41*	NS	1	1	1	1	1	3	4	2	2	3	2	1	2	2	3	9	10	9	9	8	9	9	9	8	7	9	8	7	9	8	9	10	10	6	9	8	9	8	9	8	9	7
emb|CEG99164.1|	Alanine dehydrogenase	0,36*	NS	2,57*	0.247758	0.298618	NS	9	5	6	6	6	8	13	6	7	12	9	8	11	10	9	1	1	0	6	3	3	2	3	0	3	0	1	7	4	3	3	0	3	4	1	1	6	4	3	4	3	3
emb|CDP48687.1|	Glycine cleavage H-protein (lipoate-binding)	0.380594	0.458653	NS	0.51369	0.567005	NS	6	7	7	8	8	8	5	8	7	5	7	8	6	7	7	6	7	7	4	6	6	7	6	7	7	7	7	4	5	4	5	7	6	5	6	5	5	6	6	4	4	5
emb|CDP49124.1|	Glutamine amidotransferase of anthranilate synthase or para-aminobenzoate synthase	0.451193	NS	1.82659	NS	NS	NS	2	2	2	2	2	2	2	2	2	2	2	2	3	2	3	2	2	2	2	2	2	3	2	3	2	2	3	3	2	2	2	2	2	2	2	2	2	3	2	2	2	2
emb|CEH00437.1|	Xaa-Pro aminopeptidase I	0.484453	NS	1.77823	NS	NS	NS	10	9	7	10	9	7	10	10	8	9	11	8	5	12	10	8	8	8	9	9	9	8	9	7	7	10	9	9	8	9	7	8	9	9	9	10	7	7	8	10	9	9
emb|CDP48503.1|	Amidohydrolase	0.52827	NS	2.00425	NS	NS	NS	14	16	16	13	17	17	16	17	17	16	17	17	13	17	17	12	15	15	15	15	16	15	15	16	14	16	16	15	16	16	15	17	15	15	16	17	15	14	16	15	16	16
emb|CDP48646.1|	anthranilate synthase component I	0.568572	NS	NS	NS	NS	NS	5	5	5	4	4	4	5	4	4	5	5	4	4	5	5	4	5	4	5	5	4	4	4	4	4	3	3	4	4	5	5	3	4	3	4	5	5	4	4	5	4	5
emb|CDP49409.1|	Glutamine synthetase	0.591577	1.51178	2.5555	NS	NS	NS	31	26	24	29	28	26	32	31	28	27	31	25	28	28	25	32	30	30	34	32	33	32	31	27	31	27	27	32	31	34	35	29	31	30	33	32	35	32	30	29	31	30
emb|CDP47865.1|	Cysteine synthase 1	0.597136	NS	NS	NS	NS	NS	12	13	13	13	14	13	13	13	13	13	14	13	13	14	14	12	10	11	11	12	12	9	11	10	11	11	12	10	12	12	11	12	13	10	11	11	10	12	11	10	12	11
emb|CDP48633.1|	Histidinol-phosphate aminotransferase	0.602396	NS	NS	NS	NS	NS	5	5	5	5	5	5	5	5	5	5	5	5	5	5	5	5	5	5	4	5	5	5	5	5	5	5	5	5	5	5	4	5	5	5	5	5	5	5	5	5	5	5
emb|CDP48419.1|	4-aminobutyrate aminotransferase	0.609417	NS	NS	NS	NS	NS	24	23	25	23	27	27	28	26	26	26	28	26	23	26	27	24	24	24	28	24	24	25	25	26	20	23	23	23	25	25	28	26	23	26	26	25	24	23	24	28	25	24
emb|CDP49173.1|	Dihydroxy-acid dehydratase	0.62212	NS	NS	0.624684	0.615804	NS	23	26	25	26	25	26	24	26	25	24	27	26	25	28	27	22	22	23	19	23	25	21	24	25	23	24	24	22	24	26	20	24	24	21	25	24	21	23	24	19	25	24
emb|CDP49134.1|	L-serine dehydratase	0.62542	NS	NS	0.619727	0.615022	NS	9	8	9	9	9	9	8	10	9	8	9	9	8	9	10	8	8	9	7	8	8	9	8	8	9	9	7	9	8	8	7	8	9	8	9	8	7	8	9	6	9	9
emb|CDP48561.1|	polar amino acid ABC transporter, binding protein component	0.646727	NS	NS	NS	NS	NS	16	17	16	17	17	16	16	16	16	17	17	16	16	16	17	16	17	16	17	16	16	16	16	17	15	16	16	16	15	16	17	16	16	16	16	16	16	16	16	16	16	16
emb|CDP49001.1|	glutamate dehydrogenase	0,65*	NS	NS	NS	NS	NS	9	9	9	10	9	10	9	10	10	9	9	9	8	10	9	7	7	8	8	8	9	8	7	8	6	5	8	7	7	9	8	9	9	7	7	8	7	7	7	8	8	7
emb|CEG98734.1|	Glutamate synthase large subunit (Ferredoxin)	0,65*	NS	NS	NS	NS	NS	15	20	15	19	22	22	21	23	23	19	23	20	13	20	23	14	13	17	17	17	17	18	18	18	11	15	15	20	16	15	20	20	19	20	15	18	18	13	18	20	17	13
emb|CDP48779.1|	3-isopropylmalate dehydrogenase	NS	0.636768	NS	NS	NS	NS	11	11	12	11	11	11	11	11	13	12	11	12	11	11	9	11	10	10	12	11	12	11	11	11	11	12	10	9	12	11	10	11	11	12	10	11	10	11	11	12	10	11
emb|CDP48360.1|	3-phosphoshikimate 1-carboxyvinyltransferase	NS	NS	NS	1.52402	1.60366	NS	7	9	8	9	9	9	7	9	9	7	9	9	9	9	8	9	9	9	7	9	9	8	9	9	8	9	9	7	9	9	8	9	9	7	9	9	7	9	9	7	9	9
emb|CDP47558.1|	Acetylornithine and succinylornithine aminotransferase	NS	NS	1.74682	NS	NS	NS	5	6	5	6	5	5	6	7	6	5	6	6	5	8	7	5	6	5	6	6	6	5	6	4	4	4	5	7	7	6	6	5	6	7	4	7	7	7	6	6	7	7
emb|CEG98065.1|	Amino acid permease membrane protein	NS	NS	2,81*	NS	NS	NS	0	0	0	0	0	0	0	0	0	0	0	0	0	0	0	0	0	0	0	0	0	0	0	0	0	0	0	0	0	0	0	0	0	0	0	0	0	0	0	0	0	0
emb|CEG99028.1|	Amino acid permease-associated region. Membrane protein	NS	NS	NS	1.59724	NS	NS	2	2	2	2	2	2	2	2	2	2	2	2	2	2	2	3	3	2	3	2	2	2	2	2	2	2	2	2	2	2	3	2	2	3	2	2	2	2	2	3	2	2
emb|CEG99336.1|	Aminopeptidase N, Lysyl aminopeptidase	NS	1.51328	NS	NS	NS	NS	35	37	38	37	40	39	39	41	41	39	42	39	38	38	37	41	41	38	41	43	43	42	44	43	39	40	40	41	43	43	37	43	40	41	40	41	41	42	40	42	43	41
emb|CDP47560.1|	Arginine biosynthesis bifunctional protein ArgJ	NS	1.58512	NS	NS	1,70*	NS	4	3	3	3	3	3	4	3	2	3	3	3	2	3	2	3	3	4	5	3	3	5	5	5	3	5	5	6	5	5	5	4	5	6	5	5	6	5	5	6	5	5
emb|CDP49614.1|	Argininosuccinate synthase	NS	1.70327	1.64526	NS	NS	NS	21	22	21	22	22	24	25	24	24	25	24	24	22	24	23	21	24	23	23	24	23	25	22	25	22	23	23	26	24	25	26	23	23	25	25	24	26	24	25	24	23	23
emb|CDP47562.1|	Aspartate aminotransferase	NS	NS	NS	1.56541	1.63797	NS	3	4	4	3	4	4	4	4	4	4	3	4	2	3	3	3	5	4	3	4	4	3	4	4	4	4	4	4	4	4	4	4	3	4	4	4	4	4	4	3	4	3
emb|CEG99593.1|	Aspartate ammonia-lyase (Aspartase)	NS	NS	0.628842	NS	NS	NS	2	2	2	2	2	2	3	2	3	3	2	2	2	2	3	2	2	3	3	2	3	3	3	3	2	2	2	3	2	3	3	2	2	3	3	3	3	3	2	3	3	3
emb|CDP48567.1|	Bifunctional PLP-dependent enzyme with beta-cystathionase and maltose regulon repressor activities	NS	NS	NS	1.93937	2.10521	NS	3	3	3	3	3	3	3	4	4	3	3	3	3	3	3	3	4	3	3	3	4	3	3	4	3	3	3	3	4	4	3	3	3	3	4	3	3	3	3	3	4	3
emb|CDP47871.1|	Chorismate mutase	NS	1.60412	NS	2.36121	3.07694	NS	7	6	6	7	7	8	6	6	6	6	7	7	6	6	7	6	7	7	7	7	7	6	7	8	7	8	8	8	8	8	6	8	8	7	8	8	8	7	7	7	8	8
emb|CDP48480.1|	Imidazole glycerol phosphate synthase subunit HisF	NS	NS	NS	1.50321	NS	NS	12	12	12	12	13	13	12	12	13	11	13	11	11	13	12	13	13	13	11	13	13	12	13	13	13	13	12	13	13	13	12	13	13	13	13	13	13	12	13	13	13	13
emb|CDP48589.1|	methionine synthase	NS	2.10908	NS	NS	NS	NS	10	10	11	10	10	11	9	10	10	9	11	10	11	9	9	11	10	11	9	10	11	9	10	11	10	11	10	9	10	10	9	11	11	10	10	11	8	11	11	9	11	10
emb|CDP47561.1|	N-acetyl-gamma-glutamyl-phosphate reductase	NS	NS	1.8074	NS	NS	NS	7	8	8	7	9	8	11	9	9	10	9	9	4	9	8	9	9	10	10	11	11	9	9	9	5	10	8	9	11	9	10	9	10	10	10	10	10	10	10	10	9	10
emb|CEG98743.1|	Phosphoribosyl-AMP cyclohydrolase	NS	NS	NS	0.463082	0.442993	NS	6	6	5	6	6	6	6	6	6	6	5	5	3	6	6	6	6	6	6	6	4	5	5	5	4	6	5	5	6	6	5	6	6	6	6	6	5	6	5	6	5	4
emb|CDP49050.1|	Phosphoserine aminotransferase	NS	0.54425	0.439926	NS	NS	NS	5	5	5	5	5	5	4	5	5	4	5	5	5	5	4	5	5	5	4	5	5	5	5	5	5	5	5	4	5	5	5	5	5	4	5	5	4	5	5	4	4	4
emb|CDP48345.1|	Phosphoserine phosphatase/homoserine phosphotransferase bifunctional protein	NS	NS	NS	1.79512	2.02099	NS	3	4	4	4	4	4	3	4	4	4	4	4	4	4	4	4	4	4	4	4	4	4	4	4	4	4	4	4	4	4	4	4	4	4	4	4	4	4	4	4	4	4
emb|CDP49113.1|	Propanediol utilization protein PduU	NS	NS	NS	NS	12,00*	NS	0	0	0	0	0	0	1	0	0	0	0	0	0	0	0	1	0	0	0	0	0	1	1	1	1	0	0	0	0	0	1	0	1	1	1	1	1	0	1	2	1	1
emb|CEG97416.1|	Protein of unknown function	NS	NS	NS	NS	0,50*	NS	3	2	3	3	3	3	2	3	3	2	3	3	3	3	3	3	3	3	2	3	3	2	3	3	3	3	3	2	3	3	2	3	3	2	3	3	2	3	3	2	3	3
emb|CDP49606.1|	Shikimate 5-dehydrogenase	NS	NS	NS	0.658383	0.665927	NS	2	3	2	3	3	3	2	3	3	2	3	3	3	3	3	3	4	4	2	3	3	3	3	4	3	3	3	3	3	3	1	3	3	3	3	3	3	3	3	2	3	3
emb|CDP47931.1|	solute binding protein of the ABC transport system	NS	0.632777	NS	NS	NS	NS	48	48	48	49	52	50	52	51	49	52	49	49	47	52	52	51	48	52	51	51	53	49	52	52	47	50	50	51	50	51	50	51	52	50	52	51	52	50	51	51	52	51
emb|CEH00744.1|	Thiamine pyrophosphate enzyme	NS	NS	NS	0.545046	0.540599	NS	5	5	4	5	5	4	5	5	5	5	6	5	5	5	5	5	4	3	4	4	4	4	5	4	4	4	4	5	4	4	4	5	4	4	5	5	4	4	4	4	4	4
emb|CEG97415.1|	ATP-binding protein opuCA of Glycine betaine/carnitine/choline ABC transporter	1,65*	NS	NS	NS	NS	NS	6	7	7	8	6	6	8	7	8	8	6	6	7	6	6	6	6	6	8	5	6	6	6	6	6	5	6	7	6	6	7	6	5	6	6	5	5	5	5	5	6	6
emb|CDP49308.1|	Cysteine desulphurases, SufS	1.65633	NS	0.612498	NS	NS	NS	11	10	10	10	11	11	13	10	10	11	10	10	10	11	9	10	11	10	11	10	10	10	10	11	11	10	10	12	10	11	11	11	9	10	11	10	10	10	11	10	11	12
emb|CDP48772.1|	3-isopropylmalate dehydratase small subunit	1.65873	NS	0.61503	NS	NS	NS	9	10	9	10	10	10	12	8	10	12	8	8	7	10	10	10	10	10	11	10	9	11	11	10	10	8	8	12	11	9	12	10	10	12	9	8	10	10	8	13	9	10
emb|CDP47878.1|	ATP-binding protein opuCA of Glycine betaine/carnitine/choline ABC transporter	1,68*	NS	NS	NS	NS	NS	6	7	7	8	6	6	8	7	8	8	6	6	7	6	6	6	6	6	8	5	6	6	6	6	6	5	6	7	6	6	7	6	5	6	6	5	5	5	5	5	6	6
emb|CEG97413.1|	binding protein of choline ABC transporter	2,15*	1,63*	NS	NS	NS	NS	2	2	1	1	1	2	1	1	1	0	2	2	1	2	2	2	2	2	1	2	2	1	2	2	2	2	2	2	2	2	2	2	2	1	3	2	2	2	2	1	2	2
emb|CDP47876.1|	binding protein of choline ABC transporter	2,34*	1,71*	NS	NS	NS	NS	2	2	1	1	1	2	1	1	1	0	2	2	1	2	2	2	2	2	1	2	2	1	2	2	2	2	2	2	2	2	2	2	2	1	3	2	2	2	2	1	2	2
Nucleotide metabolism and transport
emb|CDP49821.1|	Histidine triad (HIT) protein	0.29382	0.538446	1.83257	0.486292	0.522701	NS	7	6	5	8	8	8	8	7	8	7	7	8	6	8	8	7	7	5	5	6	6	6	5	6	6	6	5	6	6	6	6	5	6	8	6	6	6	6	6	5	6	5
emb|CDP47814.1|	Dihydroorotate dehydrogenase	0.641794	NS	NS	NS	NS	NS	31	29	31	31	32	30	34	31	31	34	31	30	34	35	36	29	32	31	32	33	33	31	28	31	30	29	32	31	32	30	34	32	31	33	31	31	32	31	30	31	30	30
emb|CDP49204.1|	Inosine/uridine-preferring nucleoside hydrolase	NS	NS	NS	1.6296	1.71455	NS	4	5	5	6	5	7	6	7	6	6	5	6	3	6	5	8	7	7	6	7	7	6	7	7	3	7	7	5	7	6	6	6	7	6	6	6	6	5	6	6	6	5
emb|CDP49245.1|	Phosphoribosylformylglycinamidine synthetase PurS	NS	NS	NS	1.66063	1.66415	NS	8	8	7	7	7	7	7	7	7	7	7	7	7	8	8	8	8	8	8	8	7	7	8	8	8	8	8	7	8	8	8	8	8	7	8	8	8	8	8	7	8	8
emb|CDP49283.1|	Uridylate kinase PyrH	NS	NS	NS	NS	1.5024	NS	13	14	13	15	15	14	13	12	15	15	16	13	14	15	13	15	16	16	14	16	16	13	15	16	15	16	14	14	16	16	14	15	16	14	15	16	14	16	16	14	16	16
emb|CDP47763.1|	Thymidylate synthase	1.52376	NS	0.665137	NS	NS	NS	3	4	5	4	4	5	4	5	5	5	5	4	4	5	5	4	5	5	5	5	4	5	5	5	5	5	5	5	5	5	5	4	5	5	5	4	5	4	5	5	5	5
emb|CDP48600.1|	Orotidine 5-phosphate decarboxylase	1.74783	NS	0.626941	NS	NS	NS	2	2	2	2	2	2	2	2	2	2	2	2	2	2	2	2	2	2	2	2	2	2	2	2	2	2	2	2	2	2	2	2	2	2	2	2	2	2	2	2	2	2
Carbohydrate metabolism and transport
emb|CDP49220.1|	Phosphocarrier, HPr family	0.383396	0.529128	#N/A	0.485519	0.558479	NS	22	21	20	20	21	20	21	21	20	20	21	20	20	21	21	18	16	17	17	18	18	17	17	17	16	17	18	15	15	17	18	19	19	16	16	17	16	17	18	17	17	18
emb|CDP48824.1|	Dihydroxyacetone kinase	0.384079	NS	2.43795	0.387979	0.444201	NS	26	28	26	30	27	31	28	29	30	28	28	26	24	30	27	15	14	17	18	17	22	17	18	19	12	14	17	17	19	17	16	18	20	20	19	21	20	18	17	20	23	21
emb|CDP48902.1|	Fructose-bisphosphate aldolase class I	0.413578	NS	2.72207	NS	NS	NS	35	35	37	36	38	38	33	37	38	34	38	34	34	38	38	37	36	34	32	34	34	29	35	38	34	32	34	33	37	36	33	36	35	33	37	36	32	35	37	33	37	35
emb|CDP49430.1|	Glucose-1-phosphate adenylyltransferase	0.53339	NS	2.12	0.507201	0.574336	NS	17	17	17	17	17	18	16	17	17	15	19	16	18	17	17	13	16	16	13	16	15	13	16	14	13	12	14	14	15	16	14	16	16	12	16	15	13	16	15	13	16	16
emb|CDP48965.1|	nucleoside-diphosphate-sugar epimerases	0.554395	NS	NS	NS	NS	NS	11	12	11	13	13	11	10	12	11	10	13	13	13	12	11	12	12	12	11	11	13	11	12	13	12	12	12	11	11	13	11	12	12	12	12	13	10	13	13	12	12	13
emb|CDP49639.1|	Gluconate kinase	0.585569	NS	1,57*	0.633656	NS	NS	6	8	8	8	8	8	8	8	8	8	8	7	7	8	9	5	6	4	7	5	7	5	6	5	4	5	6	6	7	4	7	7	6	6	5	7	7	8	7	7	5	8
emb|CDP49605.1|	3-carboxymuconate cyclase	0.597831	0.625192	NS	NS	NS	NS	8	8	8	8	8	9	8	8	8	9	8	8	7	8	8	8	8	8	8	8	8	9	8	8	8	8	8	8	8	8	8	8	8	8	8	8	8	8	8	8	8	8
emb|CDP48837.1|	Aldose 1-epimerase	0.598684	NS	NS	NS	NS	NS	19	19	21	20	20	19	18	21	17	17	22	20	21	22	22	20	19	21	16	19	19	16	20	20	18	19	18	19	19	20	15	19	18	15	20	18	17	17	16	15	20	18
emb|CDP47731.1|	DhaK PTS-dependent dihydroxyacetone kinase,dihydroxyacetone-binding subunit	0.637046	NS	1.65472	NS	NS	NS	18	18	19	19	19	18	17	18	17	16	19	20	17	19	17	17	15	19	17	18	19	17	17	17	19	18	18	17	19	17	18	19	17	18	20	20	18	18	19	19	19	18
emb|CDP48996.1|	Galactokinase	0.638027	NS	1.80205	NS	NS	NS	26	27	31	27	30	29	27	31	28	27	29	29	30	30	30	27	29	30	28	29	30	28	30	29	26	28	29	29	30	30	27	30	29	26	31	30	28	29	29	29	31	30
emb|CDP49431.1|	glycosyltransferase	0,64*	NS	NS	NS	NS	NS	4	4	4	5	4	4	6	4	5	5	5	5	4	5	7	4	4	4	4	4	4	4	4	5	3	4	4	4	4	5	4	4	4	3	4	3	4	4	4	3	4	4
emb|CDP48782.1|	Glycosyl hydrolase, family 13	0.650511	NS	NS	NS	NS	NS	5	6	6	5	6	6	6	6	6	6	6	5	3	6	5	6	6	6	6	6	6	7	6	6	6	6	6	7	6	5	6	6	6	7	6	5	5	6	6	7	6	5
emb|CDP49526.1|	Beta-galactosidase	NS	NS	1.54706	NS	NS	NS	15	17	18	17	16	17	14	18	17	14	18	18	13	18	18	13	15	17	16	17	18	14	16	16	14	16	14	12	18	18	12	16	16	14	16	17	12	17	17	15	17	17
emb|CDP49788.1|	Galactokinase	NS	NS	NS	1.73744	1.82421	NS	26	27	31	27	30	29	27	31	28	27	29	29	30	30	30	27	29	30	28	29	30	28	30	29	26	28	29	29	30	30	27	30	29	26	31	30	28	29	29	29	31	30
emb|CEG97971.1|	Inositol-1-monophosphatase	NS	NS	NS	0.576148	0.624834	NS	11	11	11	11	12	11	10	11	12	10	12	11	11	11	12	11	11	11	9	11	12	8	11	11	9	11	11	9	12	12	9	11	12	10	11	11	10	10	11	9	11	11
emb|CDP48893.1|	Oxidoreductase	NS	1.57529	NS	NS	NS	NS	26	24	29	28	29	33	34	36	28	31	28	31	21	26	29	28	28	31	30	28	33	33	31	33	26	32	31	33	32	31	34	33	37	34	32	33	33	31	34	31	31	32
emb|CEG98016.1|	Pyruvate phosphate dikinase	NS	NS	NS	0.522901	0.596769	NS	91	87	90	94	97	93	102	97	97	97	92	93	87	104	100	72	75	75	79	77	81	73	74	76	73	74	72	79	82	77	82	76	77	79	78	80	80	79	79	80	77	78
emb|CDP49834.1|	Ribose-5-phosphate isomerase 3	NS	NS	NS	2.14492	1.98828	NS	14	14	15	13	13	14	13	13	14	15	14	14	10	15	13	17	17	16	17	17	17	15	17	17	16	17	17	16	17	17	15	15	15	15	16	17	16	17	16	15	16	16
emb|CDP48129.1|	Xylulokinase protein, Carbohydrate kinase	NS	NS	1.64376	0.608697	0.663546	NS	4	5	5	5	4	4	4	4	5	5	5	5	4	4	5	5	4	4	5	4	5	5	5	5	5	4	4	4	5	4	5	5	4	5	5	4	4	4	4	5	4	4
emb|CDP48974.1|	Enolase 1	1.63232	NS	0.599171	NS	NS	NS	52	48	46	47	50	46	44	48	44	44	47	46	42	46	46	50	46	50	48	47	47	42	48	46	45	48	44	40	44	41	45	47	50	42	47	45	44	41	41	43	45	46
emb|CDP49189.1|	Fructose-bisphosphate aldolase class II	1.87756	NS	0.63313	NS	NS	NS	22	22	22	22	23	23	26	23	22	23	23	23	23	23	23	26	23	24	26	25	22	25	24	24	22	23	21	25	23	23	28	22	22	26	23	23	27	25	24	28	23	23
emb|CEG98306.1|	sugar transporter, major facilitator superfamily	2,59*	2,28*	NS	NS	NS	NS	2	2	3	2	2	2	1	2	2	0	2	2	2	3	2	3	4	3	2	4	3	3	4	3	3	3	3	3	3	3	2	3	3	2	2	3	3	4	3	2	3	3
Coenzyme metabolism
emb|CDP49693.1|	Thiamine-phosphate pyrophosphorylase	0,00*	0,05*	NS	NS	NS	NS	5	5	5	3	5	4	4	4	6	4	5	6	4	6	5	5	6	6	4	5	6	5	6	6	5	5	6	4	6	6	3	5	6	4	6	6	4	5	6	4	6	6
emb|CDP49694.1|	Hydroxyethylthiazole kinase	0,19*	0,27*	NS	NS	NS	NS	0	0	0	0	0	1	0	0	0	0	0	0	1	0	0	0	0	0	0	0	0	0	0	0	0	0	0	0	0	0	0	0	0	0	0	0	0	0	0	0	0	0
emb|CDP48559.1|	pyrazinamidase/nicotinamidase	0.328329	0.302656	NS	0.363318	0.374378	NS	8	8	8	8	8	8	6	8	8	5	8	8	7	8	8	5	6	6	3	6	5	4	6	5	7	6	7	4	6	5	4	7	7	4	5	7	4	6	7	4	6	6
emb|CDP48291.1|	thiamine-phosphate diphosphorylase	0,55*	NS	NS	NS	NS	NS	1	1	1	1	1	1	1	1	1	1	1	1	1	1	2	1	1	2	1	2	2	1	2	2	2	2	1	1	1	2	1	1	2	1	1	2	1	2	2	1	2	2
emb|CDP47721.1|	hydroxymethylpyrimidine/phosphomethylpyrimidinekinase	0.633896	NS	NS	NS	NS	NS	13	14	12	14	15	16	16	15	15	15	14	14	15	13	15	10	13	13	16	13	13	15	12	12	11	15	14	16	13	13	16	14	14	13	13	15	14	13	12	16	14	13
emb|CEG99409.1|	Thiamine biosynthesis protein	0,65*	NS	NS	NS	NS	NS	5	6	6	6	6	6	4	6	5	5	6	6	5	5	5	5	6	5	5	4	4	5	4	4	4	5	5	5	4	4	4	5	5	5	5	5	4	5	5	4	5	5
emb|CDP47756.1|	CbiF Precorrin-4 C11-methyltransferase	NS	NS	NS	0.611817	0.666418	NS	12	11	11	12	12	12	10	12	10	10	12	11	11	12	12	9	8	9	9	10	10	9	11	11	11	11	11	9	11	11	9	11	11	9	11	11	9	10	10	9	10	11
emb|CDP47757.1|	CbiL Precorrin-2 C20-methyltransferase	NS	NS	NS	0.648844	NS	NS	13	13	13	13	13	13	12	13	13	11	13	13	13	12	13	13	11	12	10	12	13	11	12	13	12	13	12	10	12	12	10	12	12	11	12	12	11	12	13	11	13	12
emb|CDP47754.1|	CysG/CbiX	NS	NS	NS	0.618348	NS	NS	11	10	13	12	13	12	12	13	12	12	12	12	13	13	13	11	9	11	12	11	11	12	11	11	10	11	12	10	12	11	10	11	11	11	11	11	12	10	10	11	10	12
emb|CDP49165.1|	Delta-aminolevulinic acid dehydratase	NS	NS	NS	0,44*	0,49*	NS	3	5	4	5	4	4	4	5	4	4	4	5	3	5	4	1	1	1	3	3	1	3	2	2	2	1	1	3	2	2	2	1	1	3	3	2	3	1	3	3	3	1
emb|CDP47762.1|	Dihydrofolate reductase	NS	NS	NS	1.89328	1.81132	NS	9	11	11	10	9	9	7	12	8	6	9	12	8	9	10	11	12	12	10	12	12	8	11	12	11	12	13	8	12	12	7	13	12	8	11	12	8	11	11	7	12	12
emb|CDP49200.1|	glutamate-1-semialdehyde 2,1-aminomutase	NS	NS	1,84*	1,55*	1.66314	NS	5	4	5	3	7	6	10	7	7	10	6	7	4	7	5	9	10	11	10	9	9	10	10	10	7	9	10	10	11	9	11	10	10	10	9	10	11	11	10	11	10	10
emb|CDP47894.1|	Pantothenate kinase	NS	NS	NS	NS	0,59*	NS	5	3	4	4	4	4	3	4	4	2	4	4	4	5	5	2	2	2	1	3	4	3	4	4	2	4	4	2	2	2	1	3	4	2	4	3	1	2	4	1	4	3
emb|CDP49692.1|	Phosphomethylpyrimidine kinase	NS	NS	NS	NS	2,67*	NS	0	0	0	0	0	0	3	0	0	2	0	0	0	0	1	0	0	0	3	0	0	3	1	1	0	1	0	2	1	1	1	0	1	3	0	1	2	0	1	3	0	1
emb|CDP49549.1|	Thiazole biosynthesis family protein	NS	NS	NS	0,54*	NS	NS	3	3	3	5	5	3	4	4	5	4	4	5	5	5	5	1	3	3	2	2	4	2	3	1	1	2	1	4	3	2	2	3	3	4	3	4	3	3	3	3	3	3
emb|CDP47610.1|	Phosphopantetheine adenylyltransferase	1.61083	NS	NS	NS	NS	NS	4	4	4	5	4	4	4	4	6	4	6	5	5	6	6	6	6	6	7	6	6	6	6	6	6	6	6	6	6	6	4	6	6	6	6	6	7	6	6	6	6	6
emb|CEG99156.1|	Putative hydroxymethyldihydropteridine pyrophosphokinase	2.00877	1.64997	NS	1.84163	1.7798	NS	16	15	18	15	15	17	11	14	14	12	17	16	14	16	16	17	19	18	13	19	19	13	19	18	19	17	18	16	20	18	16	19	19	14	19	19	14	19	19	14	18	19
emb|CDP49852.1|	Riboflavin synthase alpha chain	2.74797	2.12284	NS	2.00277	2.05455	NS	2	2	2	2	2	2	2	2	2	2	3	1	2	2	2	2	2	2	3	2	2	4	2	3	3	2	4	5	3	2	4	3	2	2	2	2	5	2	2	5	2	2
emb|CDP49854.1|	6,7-dimethyl-8-ribityllumazine synthase	2,50*	2,29*	NS	3,09*	3,36*	NS	0	0	0	1	1	0	2	1	0	1	1	1	0	2	1	2	3	3	3	2	3	3	3	2	0	1	2	3	2	2	3	2	2	3	3	3	3	2	1	4	2	2
Lipid metabolism
emb|CDP48790.1|	Methylmalonyl-CoA epimerase	0.621468	NS	NS	0.66206	NS	NS	25	26	25	26	26	26	25	23	25	26	27	25	22	24	23	27	26	27	24	25	23	23	25	24	23	26	21	24	26	23	23	26	26	25	25	26	23	22	24	24	24	24
emb|CDP48432.1|	3-oxoacyl-(Acyl-carrier-protein) synthase III	NS	NS	0.58888	NS	NS	NS	9	9	11	10	13	9	12	10	10	12	9	9	11	9	10	9	10	10	11	12	12	9	12	11	8	9	11	12	14	11	12	9	9	11	10	11	11	8	10	13	11	9
emb|CDP49772.1|	Hypothetical protein PFCIRM129 01985	NS	NS	NS	1.72934	1.83014	NS	5	5	6	5	5	5	5	6	5	6	5	5	5	5	5	5	5	5	6	5	5	6	5	5	5	5	5	6	5	5	6	5	5	6	5	5	6	5	5	7	5	5
emb|CDP49157.1|	Methylmalonyl-CoA carboxytransferase, 1.3S subunit	NS	NS	NS	0.657878	NS	NS	14	14	16	18	17	16	17	17	16	16	16	16	16	18	17	14	14	13	15	13	15	15	15	14	12	13	13	14	16	16	15	14	15	14	14	16	13	15	15	14	14	14
emb|CEG97114.1|	Undecaprenyl pyrophosphate synthase	NS	1.74132	1.65168	NS	NS	NS	4	5	4	6	4	6	6	6	6	4	4	5	5	6	8	6	5	7	7	6	7	5	6	5	5	7	7	7	7	5	6	6	6	7	7	7	6	7	6	8	5	5
emb|CEG97331.1|	Methylmalonyl-CoA mutase small subunit	1.69719	NS	NS	NS	NS	NS	68	69	65	76	74	66	73	77	71	73	72	71	74	74	74	73	68	65	73	72	71	75	72	69	67	70	70	70	72	69	72	67	71	74	71	70	67	68	69	71	72	68
emb|CDP48827.1|	Short chain dehydrogenase	1.87611	NS	0.618678	NS	NS	NS	10	10	10	11	12	10	13	10	12	11	11	11	8	11	11	11	12	12	12	12	12	12	12	12	11	11	10	12	12	12	13	11	11	13	13	12	13	11	12	12	12	13
Translation
emb|CDP47686.1|	50S ribosomal protein L27	0.530847	0.568276	NS	0.628237	0.654202	NS	9	7	7	9	8	7	9	7	7	9	8	7	9	9	8	9	7	7	8	7	7	8	7	7	9	7	7	8	7	7	8	7	7	9	7	7	8	7	7	9	7	7
emb|CDP48981.1|	Ribosomal protein L25	0.561911	0.623425	NS	NS	NS	NS	21	19	22	19	20	20	10	18	17	11	19	17	19	19	18	18	21	19	11	18	17	12	17	17	18	18	18	10	17	16	11	19	19	13	18	18	11	18	17	10	17	17
emb|CDP47964.1|	30S ribosomal protein S12	0.602849	0.63185	NS	NS	NS	NS	17	15	17	17	18	18	19	17	16	19	16	15	17	17	16	16	16	15	20	15	18	19	16	16	16	16	16	19	15	14	16	16	16	21	16	17	20	16	17	17	15	16
emb|CDP47687.1|	50S ribosomal protein L21	0.624599	0.484338	NS	NS	NS	NS	16	14	15	16	16	15	15	16	15	15	14	13	14	15	14	14	15	14	14	14	14	13	16	14	15	14	12	12	13	13	13	12	13	13	12	12	13	13	12	13	12	12
emb|CDP47614.1|	Ribosomal protein L28	0.65372	0.540672	NS	NS	NS	NS	6	6	6	6	6	6	2	6	3	2	6	6	5	5	5	3	5	5	2	5	5	2	5	5	5	5	5	3	5	5	2	6	6	3	5	6	3	5	5	2	5	5
emb|CDP48765.1|	2-methylthioadenine synthetase MiaB protein	NS	2.08657	2.34827	NS	NS	NS	4	4	3	4	4	4	3	3	5	4	5	5	5	5	3	3	3	4	2	5	3	3	3	3	3	4	5	3	5	3	4	3	5	3	3	3	4	3	3	3	3	4
emb|CDP47941.1|	30S ribosomal protein S14 type Z	NS	NS	NS	0.564842	0.594914	NS	5	5	5	4	4	4	2	4	2	2	4	4	4	4	4	4	4	4	2	4	4	2	4	4	4	4	4	2	4	4	2	5	4	2	4	4	2	4	4	2	4	4
emb|CDP47969.1|	50S ribosomal protein L10	NS	NS	NS	1.96294	2.1537	NS	23	25	23	21	22	21	19	23	24	19	24	25	23	22	24	24	28	27	24	27	25	23	28	26	25	25	25	21	25	25	22	27	27	21	28	28	21	27	27	23	28	26
emb|CDP47915.1|	50S ribosomal protein L17	NS	NS	NS	NS	2.94406	NS	23	22	22	24	23	24	22	22	20	22	22	21	16	22	20	23	21	20	22	22	22	22	18	21	18	18	20	22	20	21	22	22	22	22	21	23	21	17	20	22	21	21
emb|CDP47936.1|	50S ribosomal protein L30	NS	0.553029	0.610199	NS	NS	NS	10	11	11	9	10	9	10	9	9	9	10	10	9	10	9	11	10	9	9	9	9	8	9	10	10	9	10	9	10	9	9	10	9	10	10	10	9	10	10	9	10	10
emb|CDP47568.1|	50S ribosomal protein L35	NS	NS	NS	NS	0.654834	NS	20	18	19	20	18	18	16	18	7	16	19	18	20	19	18	19	19	18	14	19	17	16	18	18	16	16	16	16	17	17	13	16	18	16	18	18	15	17	17	15	17	17
emb|CDP48606.1|	Elongation factor P	NS	NS	0.662665	NS	NS	NS	7	8	7	7	8	7	7	7	7	6	7	7	7	7	7	7	8	6	6	7	8	7	7	7	7	8	6	8	7	8	6	7	8	7	7	7	7	8	8	8	7	8
emb|CDP49284.1|	Elongation factor Ts (EF-Ts)	NS	NS	0.654204	NS	NS	NS	42	39	42	42	42	39	38	39	39	37	38	39	43	43	40	44	41	40	40	42	42	38	41	38	42	42	40	37	41	43	33	39	42	38	40	36	36	41	40	39	40	42
emb|CEG97555.1|	Endoribonuclease L-PSP	NS	NS	NS	NS	1.60857	NS	7	6	6	8	7	6	7	8	6	7	6	6	5	7	8	7	6	6	8	6	7	7	7	8	7	7	6	8	6	7	8	6	6	7	6	7	7	6	6	8	6	7
emb|CEG98835.1|	Isoleucyl-tRNA synthetase	NS	NS	NS	0.496858	0.502103	NS	9	9	9	10	9	9	6	9	10	7	10	9	9	10	10	9	9	9	6	9	9	8	8	8	9	8	8	7	9	9	6	8	10	7	9	8	8	8	9	6	9	9
emb|CDP48811.1|	Methylase	NS	1.5409	1.54962	NS	NS	NS	6	7	6	8	8	8	8	8	8	8	7	6	6	7	8	7	9	7	9	8	8	8	9	9	6	9	9	10	9	8	7	8	8	9	5	7	8	6	7	9	8	8
emb|CDP48203.1|	Pseudouridine synthase	NS	NS	0.571983	NS	NS	NS	6	6	6	7	7	7	6	7	7	8	7	7	6	6	7	5	5	6	8	7	7	6	6	7	7	7	7	8	7	7	6	7	8	5	7	7	6	7	7	6	7	6
emb|CDP49354.1|	Pseudouridylate synthase, Uncharacterized RNA pseudouridine synthase	NS	NS	NS	0,00*	NS	NS	0	0	0	0	0	0	1	0	1	2	1	0	1	0	0	0	0	0	0	0	0	0	0	0	0	0	0	0	0	0	0	0	0	0	0	0	0	0	0	0	0	0
emb|CDP49271.1|	Ribosome-binding factor A	NS	NS	NS	1.55964	1.66653	NS	4	6	5	2	4	5	4	3	3	3	4	4	3	4	5	4	5	5	4	4	5	4	5	5	5	6	6	5	5	5	5	5	5	3	5	5	5	6	5	4	5	5
emb|CDP47968.1|	50S ribosomal protein L7/L12	1.62	NS	NS	2.28948	2.50256	NS	24	26	24	21	21	19	22	24	22	23	24	23	18	22	20	30	30	28	27	29	28	25	26	25	21	25	25	26	23	25	30	33	29	28	27	29	25	26	28	25	26	29
emb|CDP49144.1|	Cysteinyl-tRNA synthetase	1.63138	NS	NS	NS	NS	NS	8	10	10	10	10	10	14	12	11	14	10	12	10	10	11	8	10	10	13	10	9	10	8	10	9	8	10	14	11	10	12	8	11	11	9	10	11	9	8	14	11	12
Transcription
emb|CDP48393.1|	Cold shock-like protein CspA	0.406387	0.370753	NS	0.370678	0.323402	NS	14	15	16	17	17	15	11	14	11	9	14	14	17	17	15	6	9	10	6	5	9	5	6	7	8	6	11	4	5	6	6	7	8	6	7	7	5	4	7	6	7	7
emb|CDP49615.1|	Cell envelope-related function transcriptional attenuator common domain	0.622611	NS	NS	0.507887	0.523249	NS	4	4	4	3	4	4	2	4	4	2	4	4	4	4	4	4	4	4	2	4	4	2	4	4	4	4	4	2	4	4	2	3	4	2	4	4	2	4	4	2	4	4
emb|CDP49179.1|	GntR-family protein transcriptional regulator	NS	NS	NS	0.645301	NS	NS	21	22	21	23	21	21	20	21	21	20	22	22	22	21	22	20	20	20	20	22	20	19	20	20	22	21	19	18	20	19	21	20	20	19	22	22	19	21	20	19	20	20
emb|CDP49689.1|	PadR, Transcriptional regulator PadR-like family	NS	NS	NS	1,62*	1,63*	NS	7	6	7	6	8	6	6	6	6	8	7	7	6	8	7	11	11	11	11	11	11	11	11	11	10	11	11	11	11	11	11	11	11	11	11	11	11	11	11	11	11	11
emb|CEG99499.1|	PadR, Transcriptional regulator PadR-like family	NS	NS	NS	1,74*	1,74*	NS	7	6	7	6	8	6	6	6	6	8	7	7	6	8	7	11	11	11	11	11	11	11	11	11	10	11	11	11	11	11	11	11	11	11	11	11	11	11	11	11	11	11
emb|CDP47608.1|	Ribonuclease III	NS	1.58701	NS	NS	NS	NS	8	9	10	12	12	13	7	13	9	7	12	12	4	12	12	14	14	15	10	14	14	12	14	16	10	15	14	11	16	15	11	14	15	11	15	16	12	13	15	13	14	16
emb|CDP48969.1|	tetR-family transcriptional regulator	NS	NS	NS	NS	1,54*	NS	2	3	2	2	2	3	3	3	3	3	2	2	3	3	3	4	3	3	4	3	3	4	4	5	2	3	2	5	4	3	5	3	3	5	3	4	4	3	4	6	5	4
emb|CDP48947.1|	Transcription elongation factor GreA	NS	0.658169	NS	NS	NS	NS	6	6	6	5	5	6	6	6	6	6	6	6	7	6	6	6	6	7	5	6	7	8	6	6	8	6	7	6	6	6	6	7	6	6	6	6	6	6	6	6	7	7
emb|CDP48030.1|	Transcriptional regulator, ArsR family	NS	NS	NS	2.06312	2.46383	NS	2	2	2	2	2	2	2	2	2	2	2	2	0	2	2	2	2	2	2	2	2	2	2	2	2	2	2	2	2	2	2	2	2	2	2	2	2	2	2	2	2	2
emb|CEG97361.1|	Transcriptional regulator, RpiR family	NS	NS	NS	0.654705	NS	NS	14	13	14	13	13	13	14	15	13	14	13	14	11	15	14	12	14	14	14	14	13	13	13	13	10	13	13	14	13	13	12	14	13	15	14	13	14	14	13	13	14	13
emb|CDP48357.1|	RNA polymerase sigma-70 factor, sigma-E factor	1.50153	NS	NS	NS	NS	NS	3	3	3	4	3	3	3	3	3	3	3	2	3	3	3	3	3	3	3	3	3	4	3	3	3	3	3	3	3	3	3	3	3	3	3	3	3	3	3	3	3	3
emb|CEG99396.1|	Sse9I control protein	1.52674	NS	NS	NS	NS	NS	5	4	5	4	4	4	4	5	5	4	5	4	4	5	4	4	4	5	4	5	5	3	5	4	4	3	4	5	5	5	4	5	4	4	4	4	3	4	5	3	4	4
emb|CDP48823.1|	Transcriptional Regulator, GntR family protein	1,56*	NS	NS	NS	NS	NS	4	3	3	3	5	4	7	5	5	5	5	5	5	5	5	4	4	4	5	4	5	7	5	5	4	4	4	7	5	5	6	3	3	7	5	5	4	5	3	5	5	5
emb|CDP48597.1|	DNA-directed RNA polymerase omega chain	1.56907	NS	NS	NS	NS	NS	18	19	20	19	20	19	15	16	19	17	19	19	18	17	20	18	18	18	17	18	19	18	18	18	16	19	16	17	17	18	17	19	18	17	20	18	16	17	18	18	19	19
emb|CDP47796.1|	transcriptional regulator TetR family	1.67692	2.02779	NS	1.76516	1.90897	NS	4	3	5	4	5	5	5	5	5	5	5	5	3	5	5	6	5	6	6	6	6	6	6	6	6	6	5	6	6	6	5	6	6	6	6	6	5	6	6	6	6	6
emb|CDP49403.1|	Phage shock protein A	1.69568	1.63151	NS	1.63252	1.82155	NS	20	18	20	16	18	18	22	21	20	20	20	21	18	19	20	24	26	23	24	25	24	24	23	23	19	21	22	23	24	24	23	22	24	23	24	25	22	24	23	25	24	23
emb|CDP48985.1|	Regulatory protein, TetR	1,96*	NS	NS	NS	NS	NS	2	0	2	2	2	2	2	2	2	2	2	2	2	2	2	3	3	2	2	3	2	2	3	2	2	3	3	2	3	2	3	3	2	2	2	2	2	3	3	2	3	2
emb|CDP49150.1|	transcriptional regulator CarD	2.62839	1.58528	0.603135	1.58624	NS	NS	9	10	10	10	10	11	6	10	10	7	10	10	11	9	10	12	11	11	8	11	11	9	10	11	10	12	12	9	10	11	9	10	10	9	10	10	11	11	11	8	12	10
Replication and repair
emb|CDP48730.1|	DNA gyrase subunit B	NS	NS	NS	0.558493	0.514649	NS	13	11	15	17	18	18	10	17	17	12	16	17	13	18	14	14	15	15	14	15	15	11	17	17	14	17	16	14	18	16	10	15	17	11	17	16	14	14	15	12	16	17
emb|CEG99330.1|	DNA ligase (NAD+)	NS	NS	NS	1.79996	1.90406	NS	6	6	7	6	7	7	6	7	7	6	7	7	5	7	7	7	7	7	5	6	7	6	7	7	7	7	6	5	6	7	5	6	7	5	7	7	5	6	7	5	7	6
emb|CDP48941.1|	Exodeoxyribonuclease 7 small subunit	NS	2,14*	NS	2,95*	3,68*	NS	1	1	1	1	1	1	2	1	2	2	2	2	0	1	1	3	4	3	5	5	5	5	4	4	0	1	2	5	5	5	5	4	4	5	5	5	5	4	4	5	5	5
emb|CEG97264.1|	Single-stranded DNA-binding protein 2	NS	NS	NS	5,16*	5,48*	NS	2	1	2	2	2	1	0	3	3	0	3	3	0	1	2	7	8	10	10	9	8	10	8	9	7	8	8	10	9	8	9	9	9	11	8	9	10	9	9	9	8	8
emb|CDP48398.1|	DEAD/DEAH box helicase domain protein	1.51909	NS	NS	NS	NS	NS	24	23	24	24	24	24	25	24	23	25	24	23	21	24	24	23	23	22	25	23	23	25	23	24	23	23	23	24	22	21	23	22	22	24	25	25	23	22	19	23	22	20
emb|CEG99882.1|	Excinuclease ABC subunit B	1.5785	1.66134	NS	NS	NS	NS	5	5	5	4	8	8	8	5	7	8	6	6	5	6	8	5	6	7	7	8	5	9	6	7	6	7	7	9	7	7	6	7	7	6	6	6	7	6	6	7	8	8
emb|CDP49156.1|	Serine 3-dehydrogenase	1.67739	NS	0.627238	NS	NS	NS	9	8	8	9	9	9	11	8	9	9	9	8	8	8	8	9	8	8	10	8	9	10	9	10	8	9	9	10	9	9	10	9	9	10	10	8	11	9	9	9	9	8
Cell wall/membrane/envelop biogenesis
emb|CDP48034.1|	cell-wall peptidases, NlpC/P60 family secreted protein	NS	0.455144	0.631726	NS	NS	NS	16	15	15	20	18	18	17	17	15	15	16	16	13	16	15	11	13	13	10	12	11	13	12	11	12	12	10	15	12	12	11	13	12	12	12	11	14	13	11	11	12	13
emb|CDP48887.1|	MscS transporter, small conductance mechanosensitive ion channel	NS	NS	NS	1,75*	1,92*	NS	3	3	3	2	4	4	7	4	5	5	4	4	3	5	4	6	6	7	10	7	5	8	8	7	6	6	8	8	5	8	10	6	6	9	8	8	8	7	7	9	8	6
emb|CEG99084.1|	Mycoloyl transferase	NS	NS	NS	0,43*	0.623145	NS	5	6	5	6	6	5	5	6	6	6	6	6	6	6	6	3	2	3	2	3	2	3	2	4	1	2	3	2	3	2	3	2	2	3	4	2	2	2	3	2	2	4
emb|CDP49504.1|	penicillin-binding protein (peptidoglycan glycosyltransferase)	NS	0.615674	NS	NS	NS	NS	12	14	13	14	14	15	10	16	15	13	15	14	10	16	14	8	11	11	9	9	13	9	9	9	11	12	12	11	11	11	9	11	11	9	12	11	10	11	12	10	11	11
emb|CDP49389.1|	Peptidase M23B family / metalloendopeptidase	NS	0,55*	NS	0.326735	0.339712	NS	5	4	5	6	5	5	4	5	5	6	5	5	4	5	5	3	3	2	3	2	3	3	3	3	3	3	3	3	2	3	3	3	3	3	3	3	2	3	3	3	3	3
emb|CEG99082.1|	UDP-galactopyranose mutase	NS	NS	NS	1.64348	1.5771	NS	12	12	11	14	13	13	13	14	16	12	16	14	11	15	15	17	15	14	16	16	15	16	14	15	14	15	15	17	15	14	15	14	15	15	15	14	13	14	15	14	15	14
emb|CDP49091.1|	UDP-N-acetylglucosamine 1-carboxyvinyltransferase	NS	NS	2.05939	NS	NS	NS	6	8	6	8	8	7	8	8	7	9	8	7	3	8	8	8	6	6	8	7	8	8	6	8	7	7	5	8	8	8	7	7	7	8	7	8	9	7	7	7	6	7
emb|CDP48873.1|	Methyltransferase gidB (Glucose-inhibited division protein B)	2,09*	NS	NS	NS	NS	NS	0	0	0	1	0	2	1	1	1	1	1	0	0	1	1	0	0	0	1	0	1	1	1	1	0	1	1	1	0	1	1	0	1	1	1	1	1	0	1	1	0	1
emb|CEG97947.1|	UDP-glucose 4-epimerase	2.89122	1.7233	0.596045	NS	NS	NS	14	14	14	14	14	14	17	15	13	14	14	14	13	12	13	12	13	13	14	13	13	14	14	13	12	13	13	16	12	14	13	13	13	15	14	14	16	13	13	14	13	13
Post-translational modification, protein turnover, chaperone functions
emb|CDP48273.1|	Surface layer protein B	0.14246	0.260681	1.82985	#N/A	NS	NS	4	5	4	4	4	6	2	4	4	2	4	3	3	4	3	4	2	2	2	2	2	3	3	3	3	3	2	2	3	3	2	4	4	2	4	3	3	4	4	1	4	3
emb|CDP48952.1|	peptide-methionine (S)-S-oxide reductase	0.408333	0.573998	NS	0,47*	0,54*	NS	2	2	3	3	3	4	4	5	6	5	4	4	3	5	4	1	3	3	2	1	1	2	1	2	1	2	1	4	1	2	1	2	2	3	1	2	4	2	4	1	1	1
emb|CDP48879.1|	Thioredoxin	0.485414	0.581621	NS	NS	NS	NS	19	22	20	19	21	21	15	22	17	15	21	21	19	21	23	20	23	24	16	22	21	14	21	22	21	21	23	16	22	21	16	22	21	16	22	21	14	22	22	15	21	22
emb|CDP49261.1|	Secreted protein	0,57*	NS	NS	0,35*	0,41*	NS	10	11	10	11	11	11	8	11	10	8	9	11	8	11	11	3	6	4	4	2	1	5	1	4	3	3	5	5	3	4	4	3	4	6	6	5	3	3	3	4	3	6
emb|CDP48858.1|	Surface protein with SLH domain	0,61*	NS	NS	NS	NS	NS	7	6	6	7	7	7	9	6	8	9	7	6	5	6	5	6	7	5	8	5	5	8	5	6	4	5	5	7	4	4	6	6	7	7	7	5	8	5	7	6	6	5
emb|CDP48588.1|	SppA, Periplasmic serine proteases	0.611664	NS	NS	NS	NS	NS	8	9	9	10	9	9	8	9	9	10	9	9	7	9	7	9	9	9	10	9	9	6	8	9	9	8	9	8	9	9	9	9	9	7	9	8	8	9	9	9	9	9
emb|CEH00247.1|	Surface layer protein B	0,65*	NS	NS	NS	NS	NS	7	6	6	7	7	8	9	6	9	9	7	6	5	6	6	6	7	6	8	6	6	8	5	6	4	5	6	7	4	5	6	7	7	7	7	5	8	5	7	6	7	6
emb|CDP49020.1|	Chaperone protein dnaJ 1	0.660463	NS	NS	0.55138	0.565694	NS	20	18	17	19	18	18	19	20	18	20	19	19	19	20	19	18	16	17	18	17	17	16	18	17	18	17	17	16	18	18	17	19	17	16	18	17	16	17	17	16	17	17
emb|CDP49048.1|	Thioredoxine	0.665254	NS	NS	NS	NS	NS	16	14	16	16	16	16	15	14	16	15	16	13	14	15	13	16	13	14	14	11	11	15	15	14	13	14	14	15	14	11	16	16	13	16	14	14	16	14	14	15	13	15
emb|CDP47983.1|	Alkyl hydroperoxide reductase subunit C	NS	NS	NS	1.78473	1.78511	NS	19	19	17	18	18	18	16	18	19	18	19	19	18	18	19	24	22	22	21	22	22	19	23	23	22	21	20	21	23	23	21	22	21	20	22	21	21	21	21	22	24	22
emb|CDP47657.1|	Chaperone protein dnaJ 3	NS	NS	0.654212	0.617613	0.617593	NS	8	9	9	8	8	9	9	10	9	9	9	10	9	10	9	8	7	9	9	9	9	9	10	10	10	9	10	9	9	10	10	11	9	10	10	10	9	9	11	9	9	9
emb|CEH00703.1|	Co-chaperone protein GrpE2	NS	NS	NS	1.90608	2.07698	NS	26	23	26	24	25	26	19	26	23	18	26	26	24	24	25	26	25	25	19	25	26	21	26	26	24	25	26	22	26	26	20	26	26	22	26	26	21	25	26	20	26	26
emb|CDP47874.1|	groEL protein 1	NS	NS	0.625258	NS	NS	NS	79	76	76	77	80	77	75	77	74	75	79	72	73	80	73	81	82	79	77	82	82	81	83	82	83	84	83	71	79	76	76	86	83	79	82	79	78	78	76	77	81	79
emb|CDP49125.1|	groEL protein 2	NS	NS	0.615392	NS	NS	NS	86	93	89	86	87	86	75	81	83	81	86	83	77	81	82	94	93	91	89	91	91	90	91	90	91	88	92	77	82	78	85	91	96	89	88	86	82	85	85	80	83	83
emb|CDP47875.1|	groES protein 1	NS	NS	NS	1.95679	1.94192	NS	39	38	39	37	36	36	32	34	31	36	35	37	28	35	33	42	42	41	38	38	39	37	41	38	38	40	39	34	35	36	39	40	41	36	38	38	34	37	37	36	39	38
emb|CEG97258.1|	Heat shock protein 20 kDa 1	NS	NS	NS	1.84678	1.81574	NS	31	28	32	32	28	29	28	28	27	26	31	31	20	31	29	32	32	32	32	34	32	29	32	30	32	32	31	30	32	31	31	32	31	31	32	31	29	31	30	30	30	32
emb|CEG99654.1|	Heat shock protein 20 kDa 2	NS	NS	NS	1.5584	NS	NS	30	27	30	30	28	26	25	27	27	26	27	26	26	26	27	34	33	31	30	29	29	30	32	31	31	31	29	27	31	28	29	32	33	32	32	30	29	31	29	28	30	28
emb|CDP49400.1|	HesB protein	NS	NS	NS	0.659341	0.627221	NS	6	7	6	6	6	6	6	6	6	6	6	6	6	6	6	5	5	5	5	5	5	6	6	5	6	5	6	5	5	5	5	5	5	5	5	5	5	5	5	5	5	5
emb|CDP47586.1|	Magnesium chelatase, subunit ChlI	NS	NS	NS	3,59*	3,59*	NS	1	2	2	2	2	2	1	2	2	1	2	2	2	2	2	6	6	7	9	8	6	4	6	7	6	5	5	8	8	6	7	7	5	8	8	6	6	6	6	6	6	5
emb|CDP47990.1|	Metalloprotease (Peptidase family M13)	NS	NS	NS	1.61741	1.70403	NS	10	11	10	11	11	11	13	12	13	15	11	11	9	12	12	12	12	10	15	12	11	15	12	12	10	10	11	15	13	14	14	13	11	13	12	13	14	11	11	16	11	12
emb|CDP49595.1|	peptidyl-prolyl cis-trans isomerase	NS	0.507802	0.642735	NS	NS	NS	9	10	8	8	10	9	8	9	9	7	9	9	11	11	11	8	9	9	8	7	7	9	9	8	8	7	6	7	7	8	6	7	7	7	7	6	7	7	7	8	6	9
emb|CDP48201.1|	peptidyl-prolyl cis-trans isomerase	NS	0.638485	0.585787	NS	NS	NS	6	6	6	6	6	6	7	6	6	7	6	6	6	6	6	6	6	6	7	5	6	6	6	5	5	6	6	6	5	4	6	6	6	7	5	6	5	6	6	6	6	5
emb|CDP49391.1|	Probable peptidyl-prolyl cis-trans isomerase A	NS	0.65282	NS	NS	NS	NS	21	24	23	22	23	24	23	23	22	20	22	19	20	24	24	24	23	22	21	23	22	25	24	23	25	26	26	23	22	22	26	24	23	23	21	23	25	22	22	23	20	21
emb|CEH01092.1|	thiol peroxidase	NS	NS	NS	2.58156	2.46173	NS	11	9	11	12	11	12	8	10	12	8	10	8	12	13	10	13	13	13	13	13	12	12	13	13	15	14	14	12	12	13	11	11	13	11	12	13	11	12	13	12	12	12
emb|CDP48789.1|	Thioredoxin	NS	NS	0.647866	NS	NS	NS	19	22	20	19	21	21	15	22	17	15	21	21	19	21	23	20	23	24	16	22	21	14	21	22	21	21	23	16	22	21	16	22	21	16	22	21	14	22	22	15	21	22
emb|CDP49795.1|	Thioredoxin	NS	0.435211	0.413529	0.579269	0.5641	NS	19	22	20	19	21	21	15	22	17	15	21	21	19	21	23	20	23	24	16	22	21	14	21	22	21	21	23	16	22	21	16	22	21	16	22	21	14	22	22	15	21	22
emb|CDP47709.1|	Trigger factor	NS	NS	0.65939	NS	NS	NS	68	64	69	63	65	66	45	67	43	50	63	64	64	67	67	65	65	65	47	65	63	47	65	63	68	67	64	52	62	64	45	63	63	45	66	66	48	65	66	45	64	65
emb|CDP47745.1|	groES protein 2	1.50771	NS	NS	NS	NS	NS	3	4	3	3	4	4	4	3	3	3	2	3	3	4	4	4	3	4	2	4	4	3	4	3	3	4	4	3	4	4	2	4	4	4	3	4	3	3	3	3	4	4
emb|CDP49311.1|	FeS assembly protein SufD	1.51432	NS	NS	NS	NS	NS	19	19	19	21	19	22	21	24	21	22	22	22	16	21	21	19	19	19	19	19	20	19	22	17	17	19	19	20	21	21	17	22	20	17	22	21	18	20	22	20	21	20
emb|CDP48411.1|	SmpB SsrA-binding protein	1.70556	NS	NS	NS	NS	NS	6	6	7	7	7	6	7	6	7	7	6	7	6	6	7	6	6	7	7	7	6	7	7	6	7	7	7	6	7	7	7	7	7	7	7	7	7	7	6	7	7	7
emb|CDP47705.1|	ATP-dependent Clp protease proteolytic subunit 2	1.78177	NS	NS	1.5426	1.60928	NS	7	5	8	7	9	8	6	10	5	6	7	9	9	7	9	10	9	11	7	9	10	8	9	8	9	9	10	6	9	10	7	9	9	8	10	9	6	9	10	7	9	10
emb|CDP49309.1|	ABC-type transport system involved in Fe-S cluster assembly, ATPase component, SufC	1.84521	NS	0.584426	NS	NS	NS	21	20	20	22	24	21	17	22	21	20	20	22	22	23	24	21	21	21	17	21	21	21	22	24	22	20	23	21	23	21	18	21	18	17	21	21	19	22	21	18	22	22
emb|CDP49617.1|	thiol peroxidase	1.88202	NS	0.591177	NS	NS	NS	11	9	11	12	11	12	8	10	12	8	10	8	12	13	10	13	13	13	13	13	12	12	13	13	15	14	14	12	12	13	11	11	13	11	12	13	11	12	13	12	12	12
emb|CEG97257.1|	Heat shock protein 20b 3 (20 kDa chaperone 3)	1,90*	1,90*	NS	NS	1.62976	NS	16	17	17	16	18	16	17	16	16	18	16	16	14	16	16	16	18	17	19	16	18	18	17	19	16	17	18	19	18	17	20	17	19	19	18	18	20	17	17	19	18	18
emb|CDP48339.1|	Heat shock protein 20 kDa 3	1,97*	1,90*	NS	NS	NS	NS	16	17	17	16	18	16	17	16	16	18	16	16	14	16	16	16	18	17	19	16	18	18	17	19	16	17	18	19	18	17	20	17	19	19	18	18	20	17	17	19	18	18
Inorganic ion transport and metabolism
emb|CEG98403.1|	Iron transport system substrate-binding protein ABC transporter	0.524507	0.532793	NS	0.374364	0.448862	NS	9	9	9	9	10	9	10	8	10	9	9	9	9	9	9	8	8	8	7	8	9	9	8	7	8	9	8	6	7	8	7	8	8	7	9	8	7	8	9	6	8	8
emb|CDP48057.1|	Cobalt transport protein CbiN	0.616826	NS	1.53462	0.564153	NS	NS	2	2	2	3	2	2	2	2	3	2	3	3	2	2	3	2	2	3	2	2	2	2	2	2	2	2	2	2	3	2	2	3	2	2	3	2	2	3	2	2	2	2
emb|CDP48457.1|	ABC-transporter metal-binding lipoprotein	NS	NS	NS	1,98*	1,90*	NS	4	5	7	9	6	8	6	8	8	8	5	8	5	8	7	16	12	13	12	14	13	16	13	13	14	13	14	15	12	12	13	13	14	12	13	12	14	13	13	13	11	12
emb|CDP48215.1|	ABC-type transporter, ATPase component	NS	NS	NS	2.7812	3.03138	NS	2	3	3	3	4	3	3	3	3	3	3	3	3	4	3	4	4	4	3	4	4	3	4	4	4	4	4	3	4	4	3	4	4	3	4	4	3	4	4	3	4	3
emb|CDP49519.1|	Catalase	NS	NS	0.659908	NS	NS	NS	50	49	50	50	51	50	50	51	49	52	51	50	51	52	51	51	52	51	51	52	53	50	51	49	49	51	51	51	52	51	50	51	51	48	49	51	50	52	51	50	50	52
emb|CDP49221.1|	Cation transporting p-type ATPase 3.A.3.5.4	NS	NS	NS	1.67876	1.68332	NS	1	1	1	1	1	1	2	1	1	2	2	1	1	1	1	1	1	1	2	1	1	2	1	2	1	1	1	2	1	1	2	1	1	2	1	2	2	1	2	2	1	1
emb|CDP48059.1|	Cobalt import ATP-binding protein CbiO	NS	NS	NS	NS	1.60864	NS	11	10	11	11	11	10	11	10	10	10	10	11	9	11	10	6	9	9	8	8	9	6	9	9	9	9	6	9	9	8	8	10	9	9	8	9	9	9	9	9	9	9
emb|CEH00551.1|	Copper-exporting ATPase	NS	NS	NS	1.65428	1.55597	NS	16	15	15	16	17	17	13	17	16	14	18	20	16	18	16	19	22	19	16	19	23	16	23	21	19	19	23	16	23	23	15	21	20	17	21	21	18	21	21	15	19	21
emb|CEG97448.1|	Iron/Manganese superoxide dismutase	NS	NS	NS	NS	1.50479	NS	21	22	22	27	25	24	24	24	25	24	25	24	23	24	22	27	28	26	27	27	26	26	28	28	25	23	23	26	28	27	25	26	28	26	28	26	24	27	26	24	27	25
emb|CDP48458.1|	Manganese/zinc transport system ABC transporter ATP-binding protein	NS	NS	NS	2,38*	2,44*	NS	1	1	1	1	1	1	1	1	1	1	1	2	1	1	1	2	2	3	2	3	3	2	3	3	2	3	2	2	3	3	2	3	3	2	3	3	2	3	3	2	3	3
emb|CDP49458.1|	Membrane protein, Transporter, MFS superfamily	NS	NS	NS	0,49*	0,44*	NS	2	2	3	2	3	4	4	4	3	4	3	3	1	3	4	1	1	1	4	2	1	1	1	2	1	1	1	3	1	1	2	1	1	1	1	1	3	1	1	2	0	1
emb|CEG99680.1|	Periplasmic substrate-binding component of ABC-type sulfonate/nitrate/taurine transport system	NS	NS	NS	7.44633	7.24121	NS	9	10	11	11	14	11	5	8	6	6	10	12	11	12	12	20	21	21	21	19	21	22	20	22	19	19	22	19	21	20	17	22	21	19	20	21	20	19	20	22	20	20
emb|CDP49660.1|	Starvation-inducible DNA-binding protein	NS	NS	1.63791	NS	NS	NS	25	24	25	24	25	23	23	21	23	20	21	20	19	20	19	25	25	24	23	24	24	23	23	24	23	24	21	22	22	23	23	26	22	23	23	23	23	24	22	24	21	23
emb|CDP49835.1|	Sulfate adenylyltransferase large subunit	NS	1.53378	NS	NS	NS	NS	7	7	6	8	7	7	8	7	7	7	7	7	7	8	8	6	6	6	6	7	8	6	7	7	6	7	7	5	6	6	6	7	5	6	7	8	6	6	7	6	6	6
emb|CEH00264.1|	Thiosulfate sulfurtransferase	NS	NS	NS	1.83644	1.85185	NS	22	22	23	22	22	22	20	24	24	19	23	22	21	22	22	22	22	24	18	23	24	21	24	24	23	24	24	20	23	24	19	24	23	20	23	23	20	23	23	21	23	23
emb|CDP49153.1|	Putative phosphate transport system protein	1,53*	NS	NS	1,88*	1,90*	NS	8	10	11	8	12	11	8	9	9	8	10	11	8	12	11	19	18	19	17	19	19	19	18	18	18	19	19	17	19	17	18	20	20	17	19	20	17	20	20	19	17	18
emb|CDP49762.1|	Polyphosphate kinase	1.60809	NS	NS	NS	NS	NS	13	10	11	13	14	12	14	13	14	15	13	14	6	13	13	10	11	13	12	12	13	12	14	13	8	10	11	12	14	14	12	13	12	13	12	13	11	10	12	13	13	11
emb|CDP48302.1|	Heavy metal transport/detoxification protein	1.78234	NS	0.574479	1.5309	1.71758	NS	5	6	4	5	5	4	4	4	4	3	4	5	5	6	6	6	5	6	5	4	4	5	5	4	5	5	5	5	7	5	6	6	7	4	6	4	5	5	6	5	5	5
emb|CDP49464.1|	Thiosulfate sulfurtransferase	1.80257	NS	0.578982	NS	NS	NS	22	22	23	22	22	22	20	24	24	19	23	22	21	22	22	22	22	24	18	23	24	21	24	24	23	24	24	20	23	24	19	24	23	20	23	23	20	23	23	21	23	23
emb|CDP47833.1|	Hypothetical protein PFCIRM129 07625	1,87*	NS	NS	NS	NS	NS	2	3	2	2	2	2	3	3	2	2	2	2	2	2	2	1	2	2	4	2	3	4	3	2	2	2	2	2	1	2	3	2	1	3	1	2	4	2	3	2	2	2
emb|CDP49760.1|	binding protein of phosphate ABC transporter	2,06*	NS	0,63*	3,93*	4,00*	NS	2	3	4	1	3	4	1	2	4	1	2	3	4	5	3	11	10	11	14	10	11	13	11	11	10	11	10	12	10	10	13	11	11	12	10	11	13	11	11	11	10	10
emb|CDP49842.1|	Sulfate/thiosulfate import ATP-binding protein CysA	2,30*	1,66*	NS	NS	NS	NS	6	4	6	5	4	5	4	4	4	4	5	5	5	6	6	6	6	5	6	7	7	6	6	6	5	6	8	5	7	7	6	7	8	6	6	5	5	7	6	5	5	6
emb|CDP49756.1|	Phosphate import ATP-binding protein pstB	3.85	2,50*	NS	2,90*	2,62*	NS	3	2	2	2	2	1	0	2	1	0	1	1	1	2	1	4	4	6	3	4	4	4	4	4	5	4	4	3	4	4	3	4	4	3	4	4	3	4	4	3	4	4
emb|CDP49684.1|	ABC-type transport systems, periplasmic component	6.68474	4.23693	0.633822	2.45415	2.25815	NS	16	17	16	19	19	22	19	18	19	24	17	18	19	22	19	28	26	29	30	30	24	30	29	30	30	29	29	32	29	27	30	27	24	28	29	29	32	30	26	29	27	26
Secondary Structure
emb|CDP48919.1|	Protein-disulfide isomerase (DSBA oxidoreductase)	0,53*	NS	NS	NS	NS	NS	2	2	3	2	2	3	2	1	1	1	2	2	0	1	2	1	2	1	1	1	1	1	1	2	1	2	1	1	1	1	1	1	2	1	2	2	1	3	1	1	2	2
emb|CDP49310.1|	Dioxygenase	NS	0.368594	0.547677	0.255467	0.284686	NS	10	10	9	10	10	10	9	9	10	8	9	9	9	10	9	8	9	8	6	6	9	8	8	9	7	9	8	8	8	7	8	9	7	8	7	7	8	7	7	8	8	8
emb|CDP49496.1|	Isochorismatase hydrolase	NS	NS	NS	0.365702	0.402145	NS	2	3	3	2	3	3	2	3	3	2	3	3	3	3	3	2	2	2	2	2	2	2	3	2	2	2	3	2	2	2	2	3	3	2	2	2	2	3	2	2	2	3
emb|CEG99686.1|	SDS hydrolase SdsA1	NS	NS	NS	1,70*	1,71*	NS	5	4	4	6	6	6	3	3	3	5	4	4	6	6	5	7	8	9	7	8	8	8	9	9	6	7	6	9	9	9	6	9	8	7	8	8	8	8	8	9	9	9
emb|CEH00126.1|	Metallo-dependent hydrolases, subgroup A	1.55915	NS	NS	NS	NS	NS	3	2	2	3	3	3	2	3	3	2	3	3	2	3	3	2	3	3	2	3	3	2	3	2	3	3	3	2	3	3	2	3	3	1	3	3	2	3	3	2	3	3
Function Unknown
emb|CDP49561.1|	Metallophosphoesterase	0,27*	NS	NS	NS	NS	NS	1	1	0	1	1	0	0	0	1	0	1	0	1	1	1	1	1	1	0	0	1	0	1	1	1	1	1	0	1	1	0	1	1	0	1	1	0	1	1	0	1	1
emb|CDP49343.1|	Beta-lactamase-like	0.360839	0.512206	NS	0.663343	NS	NS	2	2	2	2	2	2	3	2	2	3	2	2	2	2	2	2	2	2	2	2	2	2	2	2	2	2	2	2	2	2	3	2	2	2	2	2	2	2	2	4	2	2
emb|CDP49687.1|	Surface protein with SLH domain	0,37*	NS	NS	NS	NS	NS	7	6	6	7	7	7	9	6	8	9	7	6	5	6	5	6	7	5	8	5	5	8	5	6	4	5	5	7	4	4	6	6	7	7	7	5	8	5	7	6	6	5
emb|CEG97262.1|	S-layer protein	0,40*	NS	NS	NS	NS	NS	0	0	0	0	0	0	1	0	0	1	0	0	0	0	0	0	0	0	1	0	0	0	0	0	0	0	0	0	0	0	0	0	0	1	0	0	1	0	0	1	0	0
emb|CDP48018.1|	PRC-barrel	0.424468	0.480081	NS	0.531841	0.619953	NS	11	13	15	13	15	13	11	15	13	11	14	14	12	15	14	11	11	11	9	11	10	10	11	11	11	11	12	10	11	12	11	12	10	9	11	11	11	11	11	10	11	12
emb|CDP49497.1|	internaline A	0,42*	0,56*	NS	0,23*	0,25*	NS	42	44	42	44	44	43	40	43	44	41	39	42	40	41	41	10	8	9	8	9	9	12	13	12	8	8	8	9	9	12	11	9	10	9	8	8	11	9	10	12	10	12
emb|CEG98197.1|	Putative minor extracellular serine protease	0,43*	0,57*	NS	0,24*	0,26*	NS	43	45	43	45	45	44	41	44	45	42	40	43	41	42	42	11	9	10	9	10	10	12	14	13	9	9	9	9	10	13	11	10	11	9	9	9	11	10	11	12	11	13
emb|CDP49418.1|	Surface protein D with SLH domain	0.483148	0.241953	0.500784	0.188314	0.217128	NS	15	16	16	16	16	16	14	16	16	14	16	16	15	16	16	10	10	10	10	11	10	10	11	11	11	10	12	9	11	10	9	11	11	11	12	11	10	11	11	11	11	10
emb|CDP48655.1|	LMBE-related protein	0.498464	0.30798	0.617857	NS	NS	NS	13	14	12	12	14	14	13	13	13	11	13	13	12	13	13	12	12	11	10	11	12	11	13	14	14	13	13	11	12	13	13	13	13	13	13	13	12	13	13	11	13	14
emb|CDP48618.1|	Beta-lactamase-like	0.516523	NS	NS	NS	NS	NS	2	2	2	2	2	2	3	2	2	3	2	2	2	2	2	2	2	2	2	2	2	2	2	2	2	2	2	2	2	2	3	2	2	2	2	2	2	2	2	4	2	2
emb|CEH00950.1|	Methylase	0.556499	NS	NS	NS	NS	NS	6	7	6	8	8	8	8	8	8	8	7	6	6	7	8	7	9	7	9	8	8	8	9	9	6	9	9	10	9	8	7	8	8	9	5	7	8	6	7	9	8	8
emb|CDP48374.1|	acetyltransferase	0.593993	NS	NS	NS	NS	NS	8	8	8	8	8	8	9	8	8	9	8	8	8	8	8	8	8	8	9	8	8	9	8	8	7	8	8	8	8	8	9	8	8	9	8	8	9	8	8	9	8	8
emb|CDP48400.1|	Predicted metal-dependent phosphoesterase	0.606789	NS	1.77123	NS	NS	NS	9	10	11	9	11	10	9	10	12	10	11	10	8	10	11	10	10	10	9	10	10	9	11	10	10	10	11	9	10	11	10	10	12	8	11	11	8	11	11	9	11	11
emb|CEH00728.1|	NADH-flavin reductase	0.623667	NS	NS	NS	NS	NS	17	17	16	17	17	17	11	16	14	11	16	16	15	17	17	17	19	17	12	18	19	12	17	18	16	17	17	12	18	18	12	17	16	13	17	17	12	19	17	12	18	18
emb|CDP49531.1|	Putative purine phosphoribosyltransferase	0.649316	NS	1.55175	1.54805	1.73336	NS	5	6	6	7	6	6	8	6	6	8	6	7	7	7	6	7	6	7	9	7	7	9	7	7	7	7	8	9	7	7	9	7	7	9	8	8	9	9	7	8	8	8
emb|CDP47980.1|	R hydratase like, (R)-hydratase	0.653056	NS	1.66618	0.558889	0.515341	NS	2	2	2	2	2	2	3	2	2	3	2	2	2	2	3	2	2	2	3	2	2	3	2	2	2	2	2	3	2	2	3	2	2	3	2	2	3	2	2	3	2	2
emb|CEG97303.1|	Putative uncharacterized protein	0.653958	NS	NS	NS	NS	NS	23	22	23	23	23	23	16	23	20	16	22	23	22	23	22	23	24	23	15	23	23	16	23	23	22	23	23	17	23	23	16	23	23	16	23	23	16	22	23	15	23	23
emb|CDP49435.1|	Lysine decarboxylase	0.660897	0.624852	NS	NS	NS	NS	3	3	3	3	4	2	3	3	3	3	5	3	3	4	3	3	3	2	2	4	3	2	3	3	4	3	3	2	4	3	2	3	3	2	3	4	2	4	4	2	3	4
emb|CEG98544.1|	Methionine synthase, vitamin-B12 independent	0.664529	0.612886	NS	NS	NS	NS	3	2	2	2	2	2	3	2	3	2	2	2	3	2	3	3	3	3	2	3	2	2	2	3	3	2	3	2	3	3	2	3	3	3	3	3	2	3	3	2	3	2
emb|CDP49338.1|	ABC transporter, ATP-binding protein	NS	NS	NS	0.611413	0.599653	NS	4	6	6	6	5	5	7	5	5	7	5	5	7	5	4	6	6	6	8	7	7	9	7	8	9	7	6	8	6	6	9	6	7	7	6	7	7	7	8	9	7	7
emb|CDP48609.1|	Aminodeoxychorismate lyase	NS	NS	NS	0,58*	0,58*	NS	2	3	3	2	3	3	4	3	3	3	2	4	2	3	3	1	1	2	1	1	2	2	2	2	2	2	1	2	2	2	2	2	1	1	2	1	2	2	2	2	1	2
emb|CEG97606.1|	GCN5-related N-acetyltransferase	NS	NS	NS	1.67345	1.8332	NS	11	10	11	10	11	11	13	11	12	12	11	11	11	11	11	10	11	11	11	10	12	11	11	11	9	11	11	13	11	12	12	11	11	13	9	10	11	11	10	13	11	10
emb|CEG99725.1|	Gp207	NS	NS	NS	NS	1.54506	NS	3	3	2	2	2	2	2	3	3	3	3	3	2	3	2	3	3	3	3	3	2	3	3	2	3	3	2	3	3	3	3	3	3	3	2	3	3	3	3	3	3	3
emb|CDP48292.1|	Hypothetical protein PFCIRM129 00795	NS	NS	NS	NS	NS	NS	0	0	0	0	0	1	1	0	0	2	0	0	0	1	1	0	0	0	0	0	0	0	0	0	0	0	0	0	0	0	1	0	0	0	0	0	0	0	0	0	0	0
emb|CDP49211.1|	Metallophosphoesterase	NS	2,97*	NS	NS	NS	NS	1	1	0	1	1	0	0	0	1	0	1	0	1	1	1	1	1	1	0	0	1	0	1	1	1	1	1	0	1	1	0	1	1	0	1	1	0	1	1	0	1	1
emb|CDP49064.1|	NUDIX hydrolase	NS	NS	1.55898	NS	NS	NS	6	7	7	6	7	7	4	7	7	4	7	7	7	7	7	8	7	7	4	7	7	5	7	7	7	8	8	5	7	7	5	7	7	6	8	7	6	7	7	6	7	7
emb|CEH01047.1|	secreted transglycosydase	NS	NS	0,47*	2.09941	1.96477	NS	5	5	5	5	4	5	3	4	4	4	4	4	4	4	4	6	5	5	4	5	5	4	6	5	6	5	6	3	6	5	4	5	5	4	5	5	3	4	4	3	4	5
emb|CDP49444.1|	secreted transglycosydase	NS	NS	0,63*	NS	NS	NS	5	5	5	5	4	5	3	4	4	4	4	4	4	4	4	6	5	5	4	5	5	4	6	5	6	5	6	3	6	5	4	5	5	4	5	5	3	4	4	3	4	5
emb|CEH00684.1|	UPF0210 protein	NS	NS	NS	0.642884	0.641699	NS	10	11	11	11	11	11	12	11	11	12	11	11	11	10	11	10	11	12	10	11	10	10	12	10	10	12	10	11	9	11	10	10	11	11	11	10	10	10	12	12	11	11
emb|CDP48042.1|	UPF0210 protein	NS	NS	NS	0.652492	0.633426	NS	10	11	11	11	11	11	12	11	11	12	11	11	11	10	11	10	11	12	10	11	10	10	12	10	10	12	10	11	9	11	10	10	11	11	11	10	10	10	12	12	11	11
emb|CDP48438.1|	Von Willebrand factor, type A	NS	NS	NS	4,17*	3,67*	NS	0	0	0	1	0	0	2	0	1	1	0	0	1	0	0	1	2	2	2	2	2	2	3	1	1	1	0	2	2	2	1	0	2	2	1	0	2	3	2	2	0	1
emb|CDP47784.1|	Phosphomannomutase (PMM)	1.56965	NS	#N/A	NS	NS	NS	12	12	11	12	11	12	11	12	12	11	12	12	11	12	12	13	12	12	11	11	10	11	12	12	12	11	12	12	12	12	10	12	12	11	12	11	11	12	11	11	12	12
emb|CDP49193.1|	transmembrane protein	1.76058	NS	NS	NS	NS	NS	7	7	7	6	6	6	7	6	7	7	6	6	7	7	7	8	8	8	8	8	7	9	8	8	10	5	8	8	7	7	9	7	8	9	8	7	10	9	9	9	7	8
emb|CDP47852.1|	Possible stress-response transcriptional regulator protein PspC	1.82336	NS	NS	NS	NS	NS	3	3	3	3	3	3	2	3	3	2	3	3	2	3	3	3	3	3	3	3	3	3	3	3	3	3	3	3	3	3	3	3	3	3	3	3	3	3	3	3	3	3
emb|CDP48441.1|	ATPases MoxR family	1,82*	NS	NS	1,63*	1,71*	NS	3	4	4	5	4	3	5	6	7	4	5	4	4	7	5	7	8	6	11	6	8	9	7	9	5	6	7	10	7	8	9	8	8	9	5	8	8	6	7	8	9	10
emb|CDP49799.1|	TRNA processing ribonuclease BN	1.84761	NS	NS	1.93468	1.93275	NS	3	3	2	2	3	4	5	4	4	5	2	3	2	3	5	5	4	4	6	5	6	6	7	6	4	4	6	6	5	7	6	5	5	6	5	7	6	3	7	6	4	4
emb|CDP49373.1|	Protein mraZ	2.06552	NS	0.562881	1.85234	1.68072	NS	6	5	6	6	5	6	5	6	6	5	6	6	4	6	6	6	7	6	5	6	6	5	6	6	6	6	6	5	6	6	5	6	6	5	6	6	5	6	6	5	7	6
emb|CDP48895.1|	drug exporters of the RND superfamily	2.29528	1.77428	NS	1.9568	1.86352	NS	7	4	6	6	5	4	5	6	8	5	7	5	5	8	7	6	5	6	5	7	7	5	6	6	6	7	7	5	5	6	5	5	7	5	6	5	6	5	6	5	5	6
Signal Transduction
emb|CDP48041.1|	UPF0237 protein	0.153539	0.259439	1.68973	NS	NS	NS	4	3	5	5	5	5	3	4	4	3	4	5	5	5	5	4	4	2	2	4	3	2	4	4	4	4	3	2	4	4	2	3	2	2	4	4	2	4	3	2	4	4
emb|CDP47898.1|	GTP phosphohydrolase (mRNA-translation-assisting)	0.428586	NS	3.00625	NS	NS	NS	21	22	24	22	26	23	28	28	26	27	27	26	20	24	24	16	18	18	19	20	21	20	18	21	17	20	17	24	22	22	21	20	21	23	22	21	23	22	19	25	20	21
emb|CDP48686.1|	Forkhead-associated protein	0.646183	NS	NS	NS	NS	NS	16	16	15	15	18	17	18	15	17	18	17	16	17	17	17	15	16	16	16	14	14	17	17	17	16	14	14	17	16	16	19	14	14	18	18	15	17	14	15	17	18	15
emb|CEG98018.1|	Hypothetical protein PFCIRM1025 10550	NS	NS	NS	2.03227	2.25758	NS	12	13	13	15	13	15	14	16	13	14	14	13	11	14	14	12	14	14	14	13	14	15	14	14	14	13	15	14	15	17	14	14	13	13	14	13	13	13	15	12	16	15
emb|CDP48332.1|	Low molecular weight protein-tyrosine-phosphatase	NS	NS	NS	NS	1.50725	NS	3	3	3	3	3	3	2	3	3	3	3	3	2	3	3	3	3	3	3	3	3	2	3	3	3	3	3	2	3	3	3	3	3	3	3	3	2	3	3	3	3	3
emb|CDP48394.1|	PP2Cc, Serine/threonine phosphatases	NS	NS	NS	1.51076	NS	NS	3	2	4	6	4	6	7	3	4	7	4	4	4	6	5	4	4	4	7	4	4	9	5	6	4	4	4	9	4	5	7	4	4	6	4	5	5	4	4	8	6	5
emb|CDP49681.1|	Sensor protein, ATP-binding region	NS	NS	NS	0.598081	0.609115	NS	3	3	2	2	2	2	3	2	3	3	2	3	2	2	2	2	3	2	3	2	2	2	2	2	2	2	2	2	3	3	2	2	2	2	2	2	2	2	2	3	2	2
emb|CDP49077.1|	S-ribosylhomocysteine lyase (Autoinducer-2 production protein luxS)	NS	NS	NS	1.94343	2.01855	NS	11	12	13	13	12	13	11	12	12	13	11	12	12	14	14	17	15	16	14	13	12	14	14	13	16	16	16	12	12	13	13	15	13	15	14	14	11	15	12	12	13	13
emb|CDP49682.1|	two component system response regulator	NS	NS	1.71342	NS	NS	NS	11	13	11	12	16	14	14	14	14	12	14	14	11	13	14	12	12	13	10	13	11	12	13	11	8	8	7	12	13	13	8	10	10	12	12	12	12	13	13	14	15	12
emb|CEG99898.1|	two-component response regulator	NS	NS	NS	NS	1.50065	NS	9	9	9	9	8	8	6	9	7	8	9	8	9	8	8	7	8	9	6	9	8	8	9	8	9	9	9	8	10	9	6	9	9	7	9	8	7	8	9	8	9	7
emb|CDP49398.1|	Response regulator receiver protein	1.53478	NS	NS	NS	NS	NS	8	8	9	8	7	8	7	8	8	8	9	8	8	8	8	9	9	9	9	8	8	9	9	9	8	8	8	9	9	8	8	8	8	8	8	8	8	9	9	10	9	8
emb|CDP49793.1|	Forkhead-associated protein	1.69331	NS	NS	NS	NS	NS	16	16	15	15	18	17	18	15	17	18	17	16	17	17	17	15	16	16	16	14	14	17	17	17	16	14	14	17	16	16	19	14	14	18	18	15	17	14	15	17	18	15
emb|CDP49152.1|	Sensor-like histidine kinase	2,33*	2,25*	NS	1,88*	2,00*	NS	1	1	1	1	1	1	1	1	2	1	1	2	1	1	1	2	2	2	3	2	2	3	2	3	2	2	2	1	2	2	3	2	2	2	1	2	3	2	2	3	3	2
Intracellular trafficking and secretion
emb|CDP48622.1|	Protein-export membrane protein secF	NS	NS	NS	1.57413	NS	NS	15	14	15	14	16	15	14	16	15	12	15	16	14	15	15	15	15	16	13	16	16	14	15	15	16	17	16	14	16	15	12	16	16	14	16	16	14	16	14	12	16	15
emb|CDP48197.1|	Redox protein export	NS	1,85*	NS	NS	NS	NS	1	1	2	2	2	2	2	3	3	3	3	3	0	2	2	3	3	3	4	3	3	3	3	3	3	3	3	3	3	3	3	3	3	3	3	3	3	3	3	4	3	3
emb|CDP48310.1|	secretory protein	NS	NS	NS	2,89*	2,91*	NS	3	3	3	3	4	4	4	4	3	5	3	4	3	3	4	10	11	11	10	9	11	10	9	10	9	10	10	10	11	12	11	10	10	10	10	10	13	11	11	10	9	10
emb|CDP48624.1|	Preprotein translocase subunit YajC	1.72777	NS	NS	1.56652	1.59949	NS	6	5	5	6	5	5	5	5	5	4	5	5	6	5	5	8	8	8	7	7	8	7	8	8	7	5	6	7	8	8	6	8	6	6	8	6	5	7	6	6	5	8
Defense mechanism
emb|CEH01110.1|	ABC transporter permease	NS	NS	NS	1,90*	1,77*	NS	1	2	1	1	2	2	3	3	3	3	1	3	1	2	2	3	4	4	5	4	4	5	3	4	3	4	3	4	3	4	4	3	3	5	3	3	4	2	4	4	4	3
emb|CDP49602.1|	ATP binding protein of ABC transporter	NS	NS	NS	1,55*	1,56*	NS	4	3	3	4	4	4	4	4	4	4	3	3	1	5	5	6	6	6	5	6	6	6	6	6	6	5	5	6	5	5	6	6	5	5	6	6	6	6	5	6	6	6
emb|CDP48425.1|	Putative ABC transporter ATP-binding protein	NS	1.72564	2.4149	NS	NS	NS	2	2	2	2	2	2	2	2	2	2	2	2	1	1	1	1	1	1	2	2	2	2	2	2	2	2	2	2	2	2	2	2	2	2	2	2	2	2	2	2	2	2
emb|CDP49067.1|	Restriction endonuclease PvuRts1 I	NS	NS	1.62288	NS	NS	NS	20	18	19	21	19	18	18	21	19	20	21	19	18	21	20	19	21	19	18	21	19	18	19	21	19	18	18	18	19	19	20	19	18	20	19	19	18	19	19	19	19	19
emb|CDP48012.1|	ABC transporter ATP-binding protein	1.70259	NS	NS	NS	NS	NS	20	22	21	20	23	20	22	23	19	20	22	22	24	24	22	22	24	25	21	22	24	22	25	21	22	24	24	21	24	22	22	25	24	19	20	22	19	21	22	21	24	22
		20180426_15-084_a_1025_MMO_1.PC	20180426_15-084_b_1025_MMO_1.PC	20180426_15-084_c_1025_MMO_1.PC	20180426_15-084_a_1025_MMO_2.PC	20180426_15-084_b_1025_MMO_2.PC	20180426_15-084_c_1025_MMO_2.PC	20180426_15-084_a_1025_MMO_3.PC	20180426_15-084_b_1025_MMO_3.PC	20180426_15-084_c_1025_MMO_3.PC	20180426_15-084_a_1025_MMO_4.PC	20180426_15-084_b_1025_MMO_4.PC	20180426_15-084_c_1025_MMO_4.PC	20180426_15-084_a_1025_MMO_5.PC	20180426_15-084_b_1025_MMO_5.PC	20180426_15-084_c_1025_MMO_5.PC	20180426_15-084_a_1025_NaCl_1.PC	20180426_15-084_b_1025_NaCl_1.PC	20180426_15-084_c_1025_NaCl_1.PC	20180426_15-084_a_1025_NaCl_2.PC	20180426_15-084_b_1025_NaCl_2.PC	20180426_15-084_c_1025_NaCl_2.PC	20180426_15-084_a_1025_NaCl_3.PC	20180426_15-084_b_1025_NaCl_3.PC	20180426_15-084_c_1025_NaCl_3.PC	20180426_15-084_a_1025_NaCl_4.PC	20180426_15-084_b_1025_NaCl_4.PC	20180426_15-084_c_1025_NaCl_4.PC	20180426_15-084_a_1025_NaCl_5.PC	20180426_15-084_b_1025_NaCl_5.PC	20180426_15-084_c_1025_NaCl_5.PC	20180426_15-084_a_1025_GB_1.PC	20180426_15-084_b_1025_GB_1.PC	20180426_15-084_c_1025_GB_1.PC	20180426_15-084_a_1025_GB_2.PC	20180426_15-084_b_1025_GB_2.PC	20180426_15-084_c_1025_GB_2.PC	20180426_15-084_a_1025_GB_3.PC	20180426_15-084_b_1025_GB_3.PC	20180426_15-084_c_1025_GB_3.PC	20180426_15-084_a_1025_GB_4.PC	20180426_15-084_b_1025_GB_4.PC	20180426_15-084_c_1025_GB_4.PC	20180426_15-084_a_1025_GB_5.PC	20180426_15-084_b_1025_GB_5.PC	20180426_15-084_c_1025_GB_5.PC	20180426_15-084_a_129_MMO_1.PC	20180426_15-084_b_129_MMO_1.PC	20180426_15-084_c_129_MMO_1.PC
emb|CDP49125.1|	a1.a1.a1_60_kDa_chaperonin_2_(Protein_Cpn60_2)_(groEL_protein_2)_(Heat_shock_protein_60_2)	86	93	89	86	87	86	75	81	83	81	86	83	77	81	82	94	93	91	89	91	91	90	91	90	91	88	92	77	82	78	85	91	96	89	88	86	82	85	85	80	83	83	84	77	77	89	88	81
emb|CDP47874.1|	a1.a2.a1_60_kDa_chaperonin_1_(Protein_Cpn60_1)_(groEL_protein_1)_(Heat_shock_protein_60_1)	79	76	76	77	80	77	75	77	74	75	79	72	73	80	73	81	82	79	77	82	82	81	83	82	83	84	83	71	79	76	76	86	83	79	82	79	78	78	76	77	81	79	71	73	69	78	79	70
emb|CDP49030.1|	a2.a1.a1_Chaperone_clpB_2_(ATP-dependent_Clp_protease_B2)_(Clp_chaperone)	140	135	137	142	142	138	141	137	133	139	139	137	141	143	144	139	134	133	141	139	135	135	139	134	134	138	130	132	135	129	137	139	135	132	133	133	135	130	126	132	131	129	130	124	121	149	151	140
emb|CDP49731.1|	a2.a2.a1_chaperone_clpC_(Clp-family_ATP-binding_protease)_(ATP-dependent_Clp_protease_ATP-binding_subunit)	64	62	60	62	63	63	67	63	63	62	62	60	55	64	60	65	61	61	67	64	60	66	65	64	61	62	60	61	63	63	64	61	59	63	62	61	61	61	59	64	60	61	60	56	58	67	64	57
emb|CDP49199.1|	a2.a3.a1_Chaperone_clpB_1_(ATP-dependent_Clp_protease_B1)_(Clp_chaperone)	55	53	54	51	51	50	51	52	49	51	53	51	48	52	54	52	54	54	53	53	54	48	54	57	52	54	53	51	53	55	52	55	55	52	54	55	45	53	54	51	54	54	50	54	47	44	46	43
emb|CDP49199.1|	a2.a4.a1_Chaperone_clpB_1_(ATP-dependent_Clp_protease_B1)_(Clp_chaperone)	55	53	54	51	51	50	51	52	49	51	53	51	49	52	54	52	54	54	52	52	53	47	53	56	52	53	52	50	52	54	52	55	54	51	54	55	44	53	53	50	53	54	49	54	47	44	46	43
emb|CDP49795.1|	a2.a5.a1_Thioredoxin	19	22	20	19	21	21	15	22	17	15	21	21	19	21	23	20	23	24	16	22	21	14	21	22	21	21	23	16	22	21	16	22	21	16	22	21	14	22	22	15	21	22	15	21	23	16	20	19
emb|CDP47615.1|	a2.a6.a1_Beta-lactamase-like:RNA-metabolising_metallo-beta-lactamase	18	19	17	19	18	19	18	20	20	18	18	17	16	17	17	19	20	20	16	20	19	19	20	19	19	20	18	19	18	20	16	19	19	18	19	20	18	18	20	17	16	17	17	19	18	16	18	17
emb|CDP47802.1|	a2.a7.a1_ABC_transporter,_ATP-binding_component	1	1	1	1	1	1	2	1	1	2	1	1	1	1	1	1	1	1	2	1	1	2	1	1	1	1	1	2	1	1	2	1	1	2	2	2	1	1	1	2	1	1	1	1	1	2	1	1
emb|CDP49022.1|	a3.a1.a1_Chaperone_protein_dnaK_1_(Heat_shock_protein_70_1)_(Heat_shock_70_kDa_protein_1)_(HSP70_1)	94	97	98	92	99	102	90	93	83	88	93	95	92	96	95	89	90	92	81	89	88	85	85	86	82	86	87	80	86	87	84	88	90	84	88	88	80	82	82	80	82	87	83	90	83	94	100	95
emb|CDP48052.1|	a3.a2.a1_Chaperone_protein_dnaK_2_(Heat_shock_protein_70_2)_(Heat_shock_70_kDa_protein_2)_(HSP70_2)	122	119	130	120	125	125	110	123	116	111	123	124	117	126	122	127	126	126	115	130	128	120	126	124	127	125	126	113	127	124	116	125	128	115	128	128	115	126	121	109	126	124	112	120	118	96	98	95
emb|CDP47961.1|	a4.a1.a1_Elongation_factor_Tu	50	52	52	48	49	50	52	51	51	51	49	49	46	51	50	53	54	52	52	52	56	49	54	51	51	52	52	44	50	46	52	54	53	49	50	50	52	50	47	52	52	50	47	50	48	52	50	46
emb|CDP48393.1|	a5.a1.a1_Cold_shock-like_protein_CspA	14	15	16	17	17	15	11	14	11	9	14	14	17	17	15	6	9	10	6	5	9	5	6	7	8	6	11	4	5	6	6	7	8	6	7	7	5	4	7	6	7	7	5	5	7	10	15	11
emb|CDP49161.1|	a6.a1.a1_Methylmalonyl-CoA_carboxytransferase_5S_subunit._(transcarboxylase_5S)_505_bp	65	68	66	73	69	69	72	72	68	67	68	71	66	69	70	59	64	64	57	60	63	58	62	61	61	60	59	53	59	61	60	63	62	56	63	66	51	59	60	50	59	61	54	59	59	65	66	60
emb|CDP49161.1|	a6.a2.a1_Methylmalonyl-CoA_carboxytransferase_5S_subunit._(transcarboxylase_5S)_505_bp	58	60	61	65	61	61	64	63	61	58	60	63	60	64	65	54	58	58	52	55	57	51	57	56	56	54	54	49	54	56	55	58	56	51	58	60	47	54	54	46	55	56	51	55	56	72	73	66
emb|CEH01154.1|	a7.a1.a1_Pyruvate_synthase/Pyruvate-flavodoxin_oxidoreductase	132	136	141	137	143	142	136	148	151	136	146	140	130	147	146	131	142	138	138	143	145	134	139	139	124	129	132	131	140	138	134	141	139	133	143	137	133	132	135	134	141	134	135	144	136	134	140	131
emb|CDP47815.1|	a7.a2.a1_Pyruvate:ferredoxin_(Flavodoxin)_oxidoreductase	49	46	47	50	50	53	51	52	51	52	53	51	47	50	53	38	46	45	39	47	46	46	47	45	46	41	45	42	45	47	46	47	43	42	45	47	43	46	46	45	44	43	45	47	47	50	52	47
emb|CDP48424.1|	a8.a1.a1_Heat_shock_protein_20_2_(20_kDa_chaperone_2)	30	27	30	30	28	26	25	27	27	26	27	26	26	26	27	34	33	31	30	29	29	30	32	31	31	31	29	27	31	28	29	32	33	32	32	30	29	31	29	28	30	28	27	28	26	15	18	14
emb|CDP48424.1|	a8.a2.a1_Heat_shock_protein_20_2_(20_kDa_chaperone_2)	27	25	28	27	25	24	23	25	25	24	25	23	23	25	24	31	30	29	27	26	26	27	29	28	28	28	26	25	28	26	26	29	30	29	29	27	26	28	26	25	27	25	24	25	24	16	19	15
emb|CDP49535.1|	a9.a1.a1_cysteine_synthase_2	41	40	41	41	42	41	41	40	39	42	41	41	41	41	41	39	39	37	42	38	40	42	41	39	38	39	37	42	39	39	43	37	40	38	37	39	39	38	39	40	40	38	36	39	39	33	32	30
emb|CDP49535.1|	a9.a2.a1_cysteine_synthase_2	46	45	46	45	46	45	42	43	43	44	45	45	46	45	45	44	44	42	44	43	43	45	44	42	43	45	42	44	42	41	45	41	43	41	42	43	41	43	43	43	44	42	38	41	41	32	32	31
emb|CDP47758.1|	b10.a1.a1_Methylmalonyl-CoA_mutase_small_subunit_(Methylmalonyl-CoA_mutase_beta_subunit)_(MCB-beta)	54	55	51	60	58	50	57	61	55	56	57	55	58	59	59	57	54	50	56	56	55	58	56	55	50	56	56	54	56	54	55	53	56	57	56	55	51	53	54	52	56	54	54	49	50	71	73	65
emb|CDP47758.1|	b10.a2.a1_Methylmalonyl-CoA_mutase_small_subunit_(Methylmalonyl-CoA_mutase_beta_subunit)_(MCB-beta)	68	69	65	76	74	66	73	77	71	73	72	71	74	74	74	73	68	65	73	72	71	75	72	69	67	70	70	70	72	69	72	67	71	74	71	70	67	68	69	71	72	68	69	64	65	60	61	53
emb|CDP49327.1|	b11.a1.a1_Glyceraldehyde-3-phosphate_dehydrogenase_/_erythrose_4_phosphate_dehydrogenase	51	51	52	58	58	54	66	57	57	62	55	52	54	54	54	56	50	54	62	58	51	60	53	54	45	55	56	56	50	47	64	55	54	61	54	51	58	50	51	61	51	51	57	51	47	71	63	51
emb|CDP48974.1|	b12.a1.a1_Enolase_1	52	48	46	47	50	46	44	48	44	44	47	46	42	46	46	50	46	50	48	47	47	42	48	46	45	48	44	40	44	41	45	47	50	42	47	45	44	41	41	43	45	46	40	41	40	53	55	49
emb|CDP48974.1|	b12.a2.a1_Enolase_1	58	53	51	53	56	53	50	54	49	50	52	51	47	52	52	56	52	55	54	53	54	48	55	53	52	54	49	46	50	46	51	53	55	49	53	50	50	47	46	49	51	52	46	47	46	49	52	47
emb|CDP49497.1|	b13.a1.a1_internaline_A	42	44	42	44	44	43	40	43	44	41	39	42	40	41	41	10	8	9	8	9	9	12	13	12	8	8	8	9	9	12	11	9	10	9	8	8	11	9	10	12	10	12	13	12	13	110	105	104
emb|CEG98197.1|	b13.a2.a1_Putative_minor_extracellular_serine_protease	43	45	43	45	45	44	41	44	45	42	40	43	41	42	42	11	9	10	9	10	10	12	14	13	9	9	9	9	10	13	11	10	11	9	9	9	11	10	11	12	11	13	13	13	14	107	103	102
emb|CDP47873.1|	b13.a3.a1_Inosine-5-monophosphate_dehydrogenase_(IMP_dehydrogenase)_(IMPDH)_(IMPD)_/_GMP_reductase)	33	32	30	32	34	33	31	36	33	33	35	33	26	33	33	35	36	36	32	32	37	34	35	35	32	36	35	33	34	35	33	36	36	33	35	36	32	34	34	33	35	34	35	33	37	36	38	35
emb|CDP48273.1|	b13.a4.a1_Surface_layer_protein_B_(S-layer_protein_B)	4	5	4	4	4	6	2	4	4	2	4	3	3	4	3	4	2	2	2	2	2	3	3	3	3	3	2	2	3	3	2	4	4	2	4	3	3	4	4	1	4	3	1	3	3	45	42	43
emb|CDP49687.1|	b13.a5.a1_Surface_protein_with_SLH_domain	7	6	6	7	7	7	9	6	8	9	7	6	5	6	5	6	7	5	8	5	5	8	5	6	4	5	5	7	4	4	6	6	7	7	7	5	8	5	7	6	6	5	5	5	5	35	36	38
emb|CDP48273.1|	b13.a6.a1_surface_layer_protein_B_(S-layer_protein_B)	7	6	6	7	7	8	9	6	9	9	7	6	5	6	6	6	7	6	8	6	6	8	5	6	4	5	6	7	4	5	6	7	7	7	7	5	8	5	7	6	7	6	5	6	6	32	32	34
emb|CDP49418.1|	b13.a7.a1_Surface_protein_D_with_SLH_domain	15	16	16	16	16	16	14	16	16	14	16	16	15	16	16	10	10	10	10	11	10	10	11	11	11	10	12	9	11	10	9	11	11	11	12	11	10	11	11	11	11	10	10	11	11	11	13	11
emb|CDP49065.1|	b13.a8.a1_Surface_layer_protein_A_(S-layer_protein_A)	5	5	5	3	3	5	5	6	5	3	6	6	4	4	4	3	3	3	3	4	2	3	4	4	3	2	4	4	4	4	3	5	5	4	5	4	3	3	5	3	5	3	2	5	4	11	11	11
emb|CDP48552.1|	b13.a9.a1_S-layer_protein_precursor	2	2	3	2	2	2	4	3	3	4	2	3	2	2	2	0	1	1	3	0	1	3	1	1	0	0	0	2	0	1	2	1	1	3	2	1	3	0	2	3	2	0	2	1	2	5	4	4
emb|CDP49687.1|	b13.b10.a1_Surface_protein_with_SLH_domain	1	1	1	1	1	1	1	1	1	1	1	1	1	2	1	0	0	0	1	0	1	1	0	1	0	1	1	1	0	0	0	2	2	1	2	0	1	0	1	1	2	0	0	2	1	2	2	2
emb|CDP49687.1|	b13.b11.a1_Surface_protein_with_SLH_domain	2	2	3	2	2	3	1	3	3	1	2	1	1	1	3	1	2	2	1	1	1	1	2	2	1	2	1	1	1	2	0	3	2	1	3	2	1	2	3	1	2	2	0	3	3	2	3	2
emb|CDP49065.1|	b13.b12.a1_Surface_layer_protein_A_(S-layer_protein_A)	2	2	2	2	2	2	2	2	2	2	2	2	2	2	2	1	1	1	2	1	1	2	1	1	1	1	1	2	1	1	2	2	2	2	2	1	2	1	2	2	2	1	1	2	2	4	3	3
emb|CEG97262.1|	b13.b13.a1_S-layer_protein	0	0	0	0	0	0	1	0	0	1	0	0	0	0	0	0	0	0	1	0	0	0	0	0	0	0	0	0	0	0	0	0	0	1	0	0	1	0	0	1	0	0	1	0	0	2	1	1
emb|CDP47593.1|	b14.a1.a1_Succinate_dehydrogenase_flavoprotein_subunit	55	51	51	60	56	55	61	59	57	58	60	55	56	60	60	59	55	57	62	57	56	55	57	54	58	57	58	51	55	54	59	55	55	53	56	55	53	53	53	57	54	53	59	55	55	64	62	54
emb|CDP48450.1|	b14.a2.a1_Succinate_dehydrogenase,_subunit_A	67	67	63	66	66	66	62	67	69	61	67	65	64	67	65	63	68	64	62	69	70	59	68	67	66	64	66	55	68	66	59	66	64	60	66	68	57	64	65	61	69	65	58	67	65	61	65	54
emb|CDP48450.1|	b14.a3.a1_Succinate_dehydrogenase,_subunit_A	64	64	60	63	63	63	59	64	66	58	64	62	61	64	62	60	65	61	59	66	67	56	65	64	63	61	63	52	65	63	56	63	61	57	63	65	54	61	62	58	66	62	55	64	62	60	66	55
emb|CDP48001.1|	b15.a1.a1_NADH-quinone_oxidoreductase_chain_G_(NADH_dehydrogenase_I,_chain_G)	48	48	50	49	50	48	54	52	50	55	53	49	50	53	53	50	49	48	54	50	51	54	49	51	46	50	50	54	50	50	51	49	50	53	49	51	54	48	49	53	50	47	55	52	50	51	49	49
emb|CDP48001.1|	b15.a2.a1_NADH-quinone_oxidoreductase_chain_G_(NADH_dehydrogenase_I,_chain_G)	48	48	50	49	50	48	54	52	50	55	53	49	50	53	53	50	49	48	54	50	51	54	49	51	46	50	50	54	50	50	51	49	50	53	49	51	54	48	49	53	50	47	55	52	50	54	52	52
emb|CDP49667.1|	b15.a3.a1_Hypothetical_protein_PFCIRM129_01445	29	31	29	30	33	29	32	30	33	32	32	32	27	32	33	31	36	35	37	36	37	37	35	37	34	37	36	36	37	34	36	36	35	36	36	34	35	36	35	36	37	36	35	33	34	43	36	35
emb|CEG97995.1|	b15.a4.a1_Hypothetical_protein_PFCIRM1025_10490	34	36	33	35	38	34	35	35	38	35	36	37	32	37	37	36	41	40	40	41	42	41	40	42	38	42	41	39	41	38	39	41	40	39	41	39	38	41	40	39	42	41	38	37	38	37	33	31
emb|CDP49494.1|	b15.a5.a1_Hypothetical_protein_PFCIRM129_12220	2	1	2	2	1	2	2	2	2	1	2	2	2	2	2	2	2	2	2	2	1	2	2	2	2	2	2	2	1	2	1	2	0	2	2	2	0	2	1	2	1	1	1	2	1	2	2	0
emb|CDP48340.1|	b16.a1.a1_Heat_shock_protein_20_1_(20_kDa_chaperone_1)	31	28	32	32	28	29	28	28	27	26	31	31	20	31	29	32	32	32	32	34	32	29	32	30	32	32	31	30	32	31	31	32	31	31	32	31	29	31	30	30	30	32	30	32	33	14	16	15
emb|CDP48340.1|	b16.a2.a1_Heat_shock_protein_20_1_(20_kDa_chaperone_1)	25	22	26	26	22	23	23	22	22	22	25	25	15	25	24	26	26	26	25	27	26	23	25	24	26	26	25	23	26	25	24	26	25	24	25	25	23	25	24	23	24	26	24	26	26	19	21	20
emb|CDP47759.1|	b17.a1.a1_Methylmalonyl-CoA_mutase_large_subunit_(Methylmalonyl-CoA_mutase_alpha_subunit)_(MCM-alpha)_(MUTB-(R)-2-Methyl-3-oxopropanoyl-CoA_CoA-carbonylmutase)	60	63	60	65	64	59	64	64	58	61	64	63	63	63	65	60	61	58	65	62	62	60	63	62	59	60	62	62	60	60	62	61	57	61	62	57	60	62	61	61	61	59	59	52	56	76	77	68
emb|CDP47759.1|	b17.a2.a1_Methylmalonyl-CoA_mutase_large_subunit_(Methylmalonyl-CoA_mutase_alpha_subunit)_(MCM-alpha)_(MUTB-(R)-2-Methyl-3-oxopropanoyl-CoA_CoA-carbonylmutase)	70	74	70	76	73	68	74	75	69	69	75	73	72	72	74	71	71	68	74	72	72	69	74	74	70	70	72	69	68	69	71	71	67	70	73	67	67	71	69	70	69	68	65	59	66	63	66	56
emb|CDP48084.1|	b18.a1.a1_FAD_linked_oxidase_domain_protein	67	63	64	71	73	67	69	77	68	67	75	69	69	76	75	74	76	71	67	75	74	60	77	71	62	69	64	71	73	73	66	72	68	67	71	73	64	66	68	70	71	71	68	72	69	78	82	70
emb|CDP47968.1|	b19.a1.a1_50S_ribosomal_protein_L7/L12	24	26	24	21	21	19	22	24	22	23	24	23	18	22	20	30	30	28	27	29	28	25	26	25	21	25	25	26	23	25	30	33	29	28	27	29	25	26	28	25	26	29	21	23	22	23	23	20
emb|CDP48908.1|	b20.a1.a1_D-lactate_dehydrogenase	51	52	54	58	57	58	61	61	61	59	57	56	54	60	57	60	58	55	60	60	58	58	61	58	57	59	58	57	60	60	58	58	55	59	58	60	58	58	58	61	59	57	61	58	59	56	58	50
emb|CDP47837.1|	b21.a1.a1_Malate_dehydrogenase	35	32	35	33	34	35	32	31	31	34	33	33	31	32	30	30	31	32	32	29	30	30	30	29	30	30	29	32	29	30	34	31	31	32	31	30	32	29	30	32	31	31	31	27	27	36	34	35
emb|CDP47875.1|	b22.a1.a1_10_kDa_chaperonin_1_(Protein_Cpn10_1)_(groES_protein_1)_(Heat_shock_10_1)	39	38	39	37	36	36	32	34	31	36	35	37	28	35	33	42	42	41	38	38	39	37	41	38	38	40	39	34	35	36	39	40	41	36	38	38	34	37	37	36	39	38	34	34	34	35	39	34
emb|CDP47911.1|	b23.a1.a1_Iron/Manganese_superoxide_dismutase_(Superoxide_dismutase	21	22	22	27	25	24	24	24	25	24	25	24	23	24	22	27	28	26	27	27	26	26	28	28	25	23	23	26	28	27	25	26	28	26	28	26	24	27	26	24	27	25	28	27	28	19	20	14
emb|CDP47911.1|	b23.a2.a1_Iron/Manganese_superoxide_dismutase_(Superoxide_dismutase	17	16	17	19	19	18	17	18	19	19	18	17	18	18	16	20	21	19	19	21	20	20	21	21	19	18	18	20	21	20	18	21	20	21	21	20	17	20	20	18	20	18	21	20	21	24	24	15
emb|CDP49357.1|	b24.a1.a1_Hypothetical_protein_PFCIRM129_11455	48	52	52	48	49	49	48	51	51	51	52	52	49	53	50	51	50	48	50	53	52	49	51	51	47	49	50	48	49	50	52	52	53	50	51	51	49	52	53	51	50	50	48	49	50	54	52	52
emb|CDP49284.1|	b25.a1.a1_Elongation_factor_Ts_(EF-Ts)	42	39	42	42	42	39	38	39	39	37	38	39	43	43	40	44	41	40	40	42	42	38	41	38	42	42	40	37	41	43	33	39	42	38	40	36	36	41	40	39	40	42	35	38	41	39	42	38
emb|CDP48696.1|	b25.a2.a1_Threonyl-tRNA_synthetase_(Threonine--tRNA_ligase)_(ThrRS)	19	22	21	19	20	22	24	20	23	21	23	22	20	24	23	21	22	22	26	23	21	24	23	21	18	24	20	23	23	20	24	20	21	23	22	21	24	21	20	23	20	22	24	20	22	22	21	17
emb|CDP49111.1|	b25.a3.a1_Glycogen_debranching_enzyme_GlgX_Isoamylase	5	8	7	7	7	8	5	8	10	7	7	7	5	9	7	9	10	11	10	10	10	11	9	11	8	9	11	8	10	10	10	10	10	9	10	10	10	10	9	8	10	9	7	7	9	7	8	6
emb|CDP49111.1|	b25.a4.a1_Glycogen_debranching_enzyme_GlgX_Isoamylase	4	7	6	6	6	7	5	7	9	6	6	6	4	8	6	8	9	10	9	9	9	10	8	10	8	8	10	7	9	9	9	9	9	8	9	9	9	9	8	7	9	9	6	6	8	8	9	7
emb|CDP49140.1|	b26.a1.a1_iron-sulfur_protein	36	35	36	35	36	36	37	38	37	41	37	36	36	39	40	39	39	38	43	40	37	39	41	34	36	39	35	36	37	36	43	38	38	35	38	38	39	36	37	42	36	36	39	35	36	40	41	37
emb|CDP49140.1|	b26.a2.a1_iron-sulfur_protein	35	34	35	34	35	35	36	37	36	40	36	35	35	38	39	38	38	37	42	38	36	38	40	33	35	38	34	35	36	35	42	37	37	34	37	37	37	35	36	40	35	35	38	34	35	41	41	37
emb|CDP49678.1|	b27.a1.a1_Pyruvate_phosphate_dikinase	91	87	90	94	97	93	102	97	97	97	92	93	87	104	100	72	75	75	79	77	81	73	74	76	73	74	72	79	82	77	82	76	77	79	78	80	80	79	79	80	77	78	76	76	76	98	90	88
emb|CDP49678.1|	b27.a2.a1_Pyruvate_phosphate_dikinase	88	84	87	91	94	90	99	94	94	94	89	90	84	101	97	69	72	73	76	74	78	71	72	73	70	71	70	76	79	74	79	73	74	76	75	77	77	76	76	77	74	76	73	73	73	101	93	90
emb|CDP48125.1|	b28.a1.a1_FAD-dependent_pyridine_nucleotide-disulphide_oxidoreductase:4Fe-4S_ferredoxin,_iron-sulfur_binding:Aromatic-ring_hydroxylase	57	56	56	61	57	54	58	56	56	58	57	57	55	56	55	58	55	54	58	55	55	52	55	56	55	54	54	54	56	55	52	55	55	54	55	56	53	55	55	56	54	53	56	55	55	58	55	54
emb|CDP49139.1|	b29.a1.a1_Hypothetical_protein_PFCIRM129_10175	26	29	31	29	30	28	26	32	28	26	27	30	27	27	27	30	31	30	29	31	31	28	30	33	30	31	32	28	32	28	31	33	33	28	29	33	30	30	30	26	30	33	28	30	29	30	31	25
emb|CDP49159.1|	b30.a1.a1_Methylmalonyl-CoA_carboxytransferase_12S_subunit_(Transcarboxylase_12S_subunit)._610_bp	61	59	61	60	63	59	63	62	65	63	61	59	61	63	63	59	58	58	61	58	59	58	62	60	56	57	56	59	61	59	59	58	57	57	57	60	57	55	56	56	59	57	62	58	57	65	62	59
emb|CDP49159.1|	b30.a2.a1_Methylmalonyl-CoA_carboxytransferase_12S_subunit_(Transcarboxylase_12S_subunit)._610_bp	59	57	59	58	61	57	60	60	63	60	59	57	59	61	61	57	56	56	59	56	57	55	60	58	54	55	54	56	59	57	56	56	55	54	55	58	54	53	54	54	57	55	59	56	55	66	63	60
emb|CDP48790.1|	b31.a1.a1_Methylmalonyl-CoA_epimerase	25	26	25	26	26	26	25	23	25	26	27	25	22	24	23	27	26	27	24	25	23	23	25	24	23	26	21	24	26	23	23	26	26	25	25	26	23	22	24	24	24	24	23	25	24	26	28	24
emb|CDP49392.1|	b32.a1.a1_Hypothetical_protein_PFCIRM129_11635	51	53	51	48	52	52	49	52	51	53	52	50	46	51	50	54	59	61	59	63	61	57	59	57	56	59	61	58	57	60	57	60	59	55	55	58	57	55	58	52	57	60	57	55	56	55	54	49
emb|CDP49658.1|	b33.a1.a1_Hypothetical_protein_PFCIRM129_01395	23	22	22	23	23	21	21	24	20	23	26	27	18	20	21	31	29	30	29	34	33	23	24	24	27	25	27	27	33	31	28	33	33	28	33	33	26	30	29	24	29	29	27	31	26	21	26	24
emb|CDP48902.1|	b34.a1.a1_Fructose-bisphosphate_aldolase_class_I	35	35	37	36	38	38	33	37	38	34	38	34	34	38	38	37	36	34	32	34	34	29	35	38	34	32	34	33	37	36	33	36	35	33	37	36	32	35	37	33	37	35	32	35	35	39	39	38
emb|CDP48018.1|	b34.a2.a1_PRC-barrel	11	13	15	13	15	13	11	15	13	11	14	14	12	15	14	11	11	11	9	11	10	10	11	11	11	11	12	10	11	12	11	12	10	9	11	11	11	11	11	10	11	12	10	12	11	10	12	10
emb|CDP48123.1|	b35.a1.a1_Dihydroorotate_dehydrogenase	31	29	31	31	32	30	34	31	31	34	31	30	34	35	36	29	32	31	32	33	33	31	28	31	30	29	32	31	32	30	34	32	31	33	31	31	32	31	30	31	30	30	32	30	31	34	33	30
emb|CDP47893.1|	b35.a2.a1_Glucosamine--fructose-6-phosphate_aminotransferase_(Hexosephosphate_aminotransferase,_D-fructose-6-phosphate_amidotransferase)	20	21	18	20	21	21	23	21	21	22	20	23	18	23	22	21	23	21	24	20	20	23	21	22	20	22	23	23	19	21	23	23	22	22	22	20	25	22	21	25	22	22	21	22	19	23	24	23
emb|CEG99797.1|	b35.a3.a1_Phospho-2-dehydro-3-deoxyheptonate_aldolase	21	20	20	19	21	19	19	21	22	19	21	20	20	22	22	19	21	20	18	22	21	15	22	18	19	21	20	20	18	19	15	20	20	18	21	21	18	19	21	15	20	20	17	18	16	18	22	21
emb|CDP49442.1|	b36.a1.a1_Fumarate_hydratase,_class-II	48	49	49	48	50	49	49	51	47	49	47	47	48	47	50	41	43	44	43	45	44	41	43	44	43	45	46	40	43	42	41	44	45	39	45	47	37	45	45	43	44	45	40	44	44	43	44	40
emb|CDP49442.1|	b36.a2.a1_Fumarate_hydratase,_class-II	45	46	46	45	47	46	45	48	44	45	44	44	45	44	46	37	41	41	39	42	41	38	40	40	41	42	42	36	41	40	38	41	42	36	42	43	33	42	42	40	41	41	37	41	40	44	46	41
emb|CDP49348.1|	b37.a1.a1_30S_ribosomal_protein_S1	53	57	58	57	58	59	58	58	58	56	59	56	52	60	59	55	55	55	57	57	57	56	58	58	52	58	59	55	58	57	53	53	56	53	54	55	56	58	53	57	56	55	53	55	54	56	59	53
emb|CDP47709.1|	b38.a1.a1_Trigger_factor_(TF)	68	64	69	63	65	66	45	67	43	50	63	64	64	67	67	65	65	65	47	65	63	47	65	63	68	67	64	52	62	64	45	63	63	45	66	66	48	65	66	45	64	65	46	63	62	49	65	63
emb|CDP48325.1|	b38.a2.a1_DNA_topoisomerase_I	24	23	22	26	25	26	20	26	19	15	24	25	21	27	28	24	22	24	13	23	23	16	24	24	23	20	21	16	21	21	17	20	23	19	23	23	13	22	22	16	21	24	17	22	21	18	24	19
emb|CDP48325.1|	b38.a3.a1_DNA_topoisomerase_I	22	21	20	23	23	24	20	24	19	15	22	23	19	25	26	22	20	22	13	21	21	16	22	22	21	18	19	16	19	19	17	18	21	19	21	21	13	20	20	16	19	22	17	20	19	18	18	13
emb|CDP49220.1|	b39.a1.a1_Phosphocarrier,_HPr_family	22	21	20	20	21	20	21	21	20	20	21	20	20	21	21	18	16	17	17	18	18	17	17	17	16	17	18	15	15	17	18	19	19	16	16	17	16	17	18	17	17	18	18	16	15	20	20	20
emb|CDP47983.1|	b40.a1.a1_Peroxiredoxin/Alkyl_hydroperoxide_reductase_subunit_C_/Thioredoxin_peroxidase/Alkyl_hydroperoxide_reductase_protein_C22/General_stress_protein_22	19	19	17	18	18	18	16	18	19	18	19	19	18	18	19	24	22	22	21	22	22	19	23	23	22	21	20	21	23	23	21	22	21	20	22	21	21	21	21	22	24	22	23	24	21	19	18	17
emb|CDP49391.1|	b41.a1.a1_Probable_peptidyl-prolyl_cis-trans_isomerase_A	21	24	23	22	23	24	23	23	22	20	22	19	20	24	24	24	23	22	21	23	22	25	24	23	25	26	26	23	22	22	26	24	23	23	21	23	25	22	22	23	20	21	21	21	21	22	20	19
emb|CDP49265.1|	b42.a1.a1_Polyribonucleotide_nucleotidyltransferase_(Polynucleotide_phosphorylase)_(PNPase)_(Guanosine_pentaphosphate_synthetase)	62	65	63	64	64	65	62	66	67	61	66	64	56	68	65	61	67	66	63	67	65	63	65	65	62	66	68	63	66	63	61	64	65	62	62	68	62	67	64	60	62	65	63	64	65	60	65	54
emb|CEG99991.1|	b43.a1.a1_30S_ribosomal_protein_S2	37	38	39	37	39	39	41	36	38	39	37	38	35	36	39	36	36	35	39	38	38	37	39	38	35	35	38	36	37	33	41	39	37	39	34	38	38	36	36	36	35	36	38	36	38	40	38	36
emb|CDP49326.1|	b44.a1.a1_Phosphoglycerate_kinase	46	45	48	49	49	50	47	49	51	47	48	49	47	50	51	48	49	49	46	49	49	49	50	51	47	50	49	48	50	50	47	50	50	47	50	50	47	46	47	49	50	50	49	50	49	47	51	48
emb|CDP48802.1|	b45.a1.a1_ATP_synthase_subunit_alpha_(ATPase_subunit_alpha)_(ATP_synthase_F1_sector_subunit_alpha)	48	45	47	49	49	50	52	49	50	54	51	49	49	50	50	50	51	52	57	53	55	56	55	58	51	56	54	55	53	52	55	53	53	57	52	51	58	50	53	57	51	52	57	50	53	54	49	48
emb|CDP48802.1|	b45.a2.a1_ATP_synthase_subunit_alpha_(ATPase_subunit_alpha)_(ATP_synthase_F1_sector_subunit_alpha)	47	45	47	48	48	49	52	48	49	54	50	48	49	50	49	49	51	52	57	52	54	56	55	58	51	55	55	55	52	51	55	53	53	57	51	51	58	49	52	58	51	52	57	50	52	55	49	47
emb|CDP47592.1|	b46.a1.a1_Succinate_dehydrogenase	24	24	24	26	24	24	24	25	24	24	24	23	23	24	24	26	24	24	24	24	24	24	25	24	24	26	25	24	23	23	25	25	24	24	24	24	25	23	24	24	24	23	24	23	23	24	25	24
emb|CDP49519.1|	b47.a1.a1_Catalase	50	49	50	50	51	50	50	51	49	52	51	50	51	52	51	51	52	51	51	52	53	50	51	49	49	51	51	51	52	51	50	51	51	48	49	51	50	52	51	50	50	52	50	51	48	33	33	23
emb|CDP49519.1|	b47.a2.a1_Catalase	38	37	37	38	39	38	39	40	37	42	40	38	40	39	38	39	41	39	40	40	41	39	40	37	38	39	39	40	40	39	40	39	39	37	36	39	39	40	39	39	38	40	39	39	36	41	40	29
emb|CDP49666.1|	b48.a1.a1_Coenzyme_A_transferase_(Putative_succinyl-CoA_or_butyryl-CoA:coenzyme_A_transferase)	48	45	46	50	51	49	45	53	46	43	49	45	46	48	48	48	47	45	40	47	50	42	49	49	46	50	46	42	49	46	42	46	47	41	47	46	39	47	44	43	45	46	40	43	45	42	49	46
emb|CDP49510.1|	b49.a1.a1_Cytochrome_P450_(Heme-thiolate_monooxygenase)	22	25	23	24	26	26	28	27	28	26	27	27	24	26	29	23	29	27	27	26	26	27	33	30	26	32	26	28	32	32	28	31	27	26	30	32	28	29	30	28	34	31	27	28	28	32	34	33
emb|CDP49649.1|	b49.a2.a1_Putative_uncharacterized_protein	23	22	23	23	23	23	16	23	20	16	22	23	22	23	22	23	24	23	15	23	23	16	23	23	22	23	23	17	23	23	16	23	23	16	23	23	16	22	23	15	23	23	18	23	23	16	22	21
emb|CDP47917.1|	b50.a1.a1_30S_ribosomal_protein_S4	30	29	29	31	30	27	28	31	29	28	29	29	27	30	28	30	29	29	28	29	29	27	29	30	30	29	28	24	28	27	28	30	28	28	30	28	26	29	28	28	29	29	26	27	27	28	30	27
emb|CDP47969.1|	b51.a1.a1_50S_ribosomal_protein_L10	23	25	23	21	22	21	19	23	24	19	24	25	23	22	24	24	28	27	24	27	25	23	28	26	25	25	25	21	25	25	22	27	27	21	28	28	21	27	27	23	28	26	23	26	26	22	25	24
emb|CDP49660.1|	b52.a1.a1_Starvation-inducible_DNA-binding_protein	25	24	25	24	25	23	23	21	23	20	21	20	19	20	19	25	25	24	23	24	24	23	23	24	23	24	21	22	22	23	23	26	22	23	23	23	23	24	22	24	21	23	22	23	21	21	19	18
emb|CDP47897.1|	b53.a1.a1_50S_ribosomal_protein_L13	18	17	16	21	19	19	17	17	17	15	17	17	15	17	17	19	17	15	16	17	19	17	17	15	19	17	18	14	17	14	16	18	18	16	18	19	15	18	16	17	14	16	15	15	11	16	19	12
emb|CDP49767.1|	b54.a1.a1_inositol-1-phosphate_synthase	19	19	19	21	22	22	22	22	22	21	22	22	19	22	21	19	24	20	22	22	21	20	22	22	19	22	20	21	22	22	20	23	22	21	22	22	20	21	20	22	22	23	22	21	21	28	30	27
emb|CDP49767.1|	b54.a2.a1_inositol-1-phosphate_synthase	26	24	25	28	27	28	28	28	28	27	27	28	27	28	26	27	30	26	28	29	27	27	28	28	26	29	27	28	28	28	26	28	28	27	29	29	26	28	26	28	28	29	29	29	27	20	22	20
emb|CDP47939.1|	b55.a1.a1_50S_ribosomal_protein_L6	31	31	27	34	29	30	35	27	28	35	29	26	28	28	30	33	29	30	35	29	31	32	27	29	31	29	29	30	28	28	33	28	24	34	29	30	32	27	28	35	30	26	31	26	27	34	32	22
emb|CDP47972.1|	b56.a1.a1_50S_ribosomal_protein_L1	24	23	24	22	23	23	22	23	23	23	23	23	22	23	23	25	24	23	22	23	23	23	23	23	23	23	23	23	23	23	23	23	23	23	23	23	22	23	23	22	23	23	23	23	23	25	23	23
emb|CDP48792.1|	b57.a1.a1_Hypothetical_protein_PFCIRM129_05105	53	54	55	52	56	55	48	50	51	50	52	54	53	54	56	54	52	50	56	57	59	54	51	49	52	50	51	55	55	56	56	55	56	56	56	55	53	53	53	53	54	53	55	58	56	55	54	49
emb|CDP47943.1|	b58.a1.a1_50S_ribosomal_protein_L5	32	32	34	34	34	34	29	34	32	32	31	34	33	34	34	32	33	31	29	33	34	31	34	34	33	33	34	32	33	34	31	34	34	32	33	34	32	31	33	30	34	34	32	34	33	32	34	31
emb|CDP49141.1|	b59.a1.a1_Oxidoreductase	26	24	29	28	29	33	34	36	28	31	28	31	21	26	29	28	28	31	30	28	33	33	31	33	26	32	31	33	32	31	34	33	37	34	32	33	33	31	34	31	31	32	31	27	30	30	29	30
emb|CDP49361.1|	b60.a1.a1_Cell_division_protein_FtsZ	43	42	41	40	41	41	44	42	42	42	42	41	41	44	45	41	41	43	41	41	41	41	42	41	43	43	43	42	40	41	41	41	41	41	41	42	40	41	42	41	41	43	40	41	42	44	44	47
emb|CDP47931.1|	b61.a1.a1_solute_binding_protein_of_the_ABC_transport_system	48	48	48	49	52	50	52	51	49	52	49	49	47	52	52	51	48	52	51	51	53	49	52	52	47	50	50	51	50	51	50	51	52	50	52	51	52	50	51	51	52	51	49	51	51	46	45	41
emb|CDP48611.1|	b62.a1.a1_Alanyl-tRNA_synthetase_(Alanine--tRNA_ligase)_(AlaRS)	54	51	51	57	58	51	60	59	58	60	57	56	53	56	54	57	54	54	57	55	57	58	57	58	57	57	56	59	58	53	59	57	53	62	56	53	62	53	55	57	55	55	61	53	55	53	53	43
emb|CDP48611.1|	b62.a2.a1_Alanyl-tRNA_synthetase_(Alanine--tRNA_ligase)_(AlaRS)	52	49	49	54	55	48	57	56	55	57	54	53	51	54	51	54	52	52	54	53	54	56	55	55	55	54	54	56	56	50	57	55	50	59	53	51	59	51	52	54	53	53	58	51	52	52	51	43
emb|CDP49415.1|	b63.a1.a1_Glutamine_synthetase	31	26	24	29	28	26	32	31	28	27	31	25	28	28	25	32	30	30	34	32	33	32	31	27	31	27	27	32	31	34	35	29	31	30	33	32	35	32	30	29	31	30	36	35	33	35	35	26
emb|CDP47952.1|	b64.a1.a1_50S_ribosomal_protein_L2	44	43	43	42	43	44	39	42	37	38	43	43	43	43	43	44	41	43	39	44	44	40	42	45	41	43	42	40	43	41	38	42	42	39	42	43	38	42	43	38	43	42	39	42	42	40	43	43
emb|CDP49189.1|	b65.a1.a1_Fructose-bisphosphate_aldolase_class_II	22	22	22	22	23	23	26	23	22	23	23	23	23	23	23	26	23	24	26	25	22	25	24	24	22	23	21	25	23	23	28	22	22	26	23	23	27	25	24	28	23	23	25	25	23	23	21	17
emb|CDP48981.1|	b66.a1.a1_Ribosomal_protein_L25	21	19	22	19	20	20	10	18	17	11	19	17	19	19	18	18	21	19	11	18	17	12	17	17	18	18	18	10	17	16	11	19	19	13	18	18	11	18	17	10	17	17	11	17	15	13	20	16
emb|CDP48800.1|	b67.a1.a1_ATP_synthase_subunit_beta_(ATPase_subunit_beta)_(ATP_synthase_F1_sector_subunit_beta)	37	37	34	37	38	38	43	40	37	42	38	38	36	40	40	40	39	39	41	39	37	43	41	42	39	41	39	42	38	40	41	39	38	42	39	39	41	39	39	43	41	36	42	39	38	38	40	32
emb|CDP48800.1|	b67.a2.a1_ATP_synthase_subunit_beta_(ATPase_subunit_beta)_(ATP_synthase_F1_sector_subunit_beta)	36	36	33	36	37	37	42	39	36	41	37	37	35	39	39	39	38	38	40	38	36	42	40	41	38	40	38	41	37	39	40	38	37	41	38	38	40	38	38	42	40	35	41	38	37	37	39	31
emb|CDP49154.1|	b68.a1.a1_phosphoglycerate_mutase	21	21	21	22	24	22	22	22	22	22	22	21	22	22	21	22	21	21	23	21	21	21	22	22	21	21	21	21	21	21	21	20	22	23	20	21	22	20	21	22	22	20	20	21	22	26	24	24
emb|CDP49154.1|	b68.a2.a1_phosphoglycerate_mutase	23	23	23	24	26	24	24	24	24	24	24	23	24	24	24	25	23	23	26	23	23	24	24	24	23	23	23	23	23	23	23	22	24	25	22	23	25	22	23	25	24	22	23	23	24	23	22	21
emb|CDP48788.1|	b69.a1.a1_Phosphoglucomutase	29	29	30	31	32	32	32	33	33	34	34	38	30	33	34	33	38	35	35	33	36	37	38	39	29	33	34	34	39	38	32	33	34	35	39	37	33	36	36	35	40	39	33	35	32	42	47	45
emb|CDP48788.1|	b69.a2.a1_Phosphoglucomutase	37	37	38	38	39	41	37	41	40	39	43	45	39	41	42	40	46	43	40	41	43	44	45	47	37	40	40	41	46	44	37	41	41	42	46	45	40	45	43	40	47	46	39	42	39	34	39	40
emb|CDP49604.1|	b70.a1.a1_2,5-diketo-D-gluconate_reductase_A	29	28	29	29	28	28	30	27	28	31	28	28	29	29	31	33	34	32	32	32	33	34	33	34	32	33	31	33	33	33	32	32	32	31	31	32	32	32	33	31	31	33	32	32	32	25	27	21
emb|CDP49604.1|	b70.a2.a1_2,5-diketo-D-gluconate_reductase_A	27	26	27	27	26	26	28	25	26	29	26	26	27	27	29	31	32	30	30	30	31	32	31	32	30	31	29	31	31	31	30	30	30	29	29	30	30	30	31	29	29	31	30	30	30	26	28	22
emb|CDP47955.1|	b71.a1.a1_50S_ribosomal_protein_L3	31	33	33	33	32	33	33	34	31	31	33	33	32	33	33	32	33	34	30	33	33	33	34	34	33	34	34	32	34	34	32	34	34	33	34	33	33	33	34	32	34	33	30	34	33	29	33	34
emb|CDP49845.1|	b72.a1.a1_NAD(P)(+)_transhydrogenase_(AB-specific)	36	39	40	37	39	39	38	40	39	38	40	40	37	40	41	39	40	39	37	41	41	40	41	40	38	39	40	38	38	40	36	41	41	38	40	40	39	40	40	37	40	41	37	38	37	38	38	37
emb|CDP47963.1|	b73.a1.a1_30S_ribosomal_protein_S7	21	22	22	21	22	22	22	22	22	22	21	22	19	22	21	22	22	22	21	21	22	20	21	20	20	20	22	20	20	20	21	21	21	21	22	22	20	19	21	21	20	21	20	21	22	21	20	21
emb|CDP47966.1|	b74.a1.a1_DNA-directed_RNA_polymerase_beta_chain_(RNAP_beta_subunit)_(Transcriptase_beta_chain)_(RNA_polymerase_subunit_beta)	53	54	54	55	55	52	55	51	52	59	52	52	54	53	54	46	50	49	56	52	53	54	53	51	52	52	51	55	51	49	55	54	53	51	50	52	51	52	50	52	51	51	51	52	51	58	53	52
emb|CDP47916.1|	b75.a1.a1_DNA-directed_RNA_polymerase_alpha_chain_(RNAP_alpha_subunit)_(Transcriptase_alpha_chain)_(RNA_polymerase_subunit_alpha)	38	35	37	35	38	38	35	39	38	33	39	39	36	40	39	37	37	37	32	37	37	32	38	38	35	38	38	34	37	36	31	37	37	31	37	36	31	35	37	27	38	38	32	35	35	34	36	33
emb|CDP47916.1|	b75.a2.a1_DNA-directed_RNA_polymerase_alpha_chain_(RNAP_alpha_subunit)_(Transcriptase_alpha_chain)_(RNA_polymerase_subunit_alpha)	36	32	34	33	35	35	33	36	36	31	36	36	34	37	36	35	34	34	31	35	35	31	35	35	33	35	35	33	34	34	30	35	34	30	34	33	30	33	34	26	35	35	31	32	32	37	38	34
emb|CDP48003.1|	b76.a1.a1_NADH-quinone_oxidoreductase_chain_E	24	26	26	24	27	26	24	25	25	24	25	25	20	23	22	26	25	28	25	25	25	26	28	26	22	24	26	26	27	27	25	27	26	27	27	28	28	26	25	29	27	24	23	24	22	26	23	22
emb|CDP49684.1|	b77.a1.a1_ABC-type_transport_systems,_periplasmic_component	16	17	16	19	19	22	19	18	19	24	17	18	19	22	19	28	26	29	30	30	24	30	29	30	30	29	29	32	29	27	30	27	24	28	29	29	32	30	26	29	27	26	30	24	29	15	14	12
emb|CDP47915.1|	b78.a1.a1_50S_ribosomal_protein_L17	23	22	22	24	23	24	22	22	20	22	22	21	16	22	20	23	21	20	22	22	22	22	18	21	18	18	20	22	20	21	22	22	22	22	21	23	21	17	20	22	21	21	22	18	17	24	22	20
emb|CDP47915.1|	b78.a2.a1_50S_ribosomal_protein_L17	24	23	23	26	24	25	24	23	21	23	23	22	17	23	21	24	22	21	24	23	23	22	19	22	19	19	21	23	21	22	23	23	23	23	22	24	22	18	21	23	22	22	22	18	18	22	21	20
emb|CDP48544.1|	b79.a1.a1_Phosphate_acetyltransferase	23	24	23	23	24	24	21	22	23	20	23	24	22	24	23	21	23	22	16	23	22	19	23	23	19	21	23	18	22	21	18	20	21	18	22	23	17	20	21	17	22	21	18	22	19	37	42	40
emb|CDP48544.1|	b79.a2.a1_Phosphate_acetyltransferase	38	40	41	40	42	41	37	40	42	38	40	41	40	41	42	36	40	38	33	40	36	35	39	38	32	35	37	33	40	37	33	37	36	34	35	38	32	35	36	36	36	38	32	37	33	22	26	25
emb|CDP47940.1|	b80.a1.a1_30S_ribosomal_protein_S8	30	29	30	27	28	31	29	28	31	27	29	28	25	29	29	26	28	28	26	28	30	24	28	27	29	29	31	25	27	28	25	30	30	23	28	29	25	28	28	25	26	29	25	27	27	27	30	29
emb|CDP48834.1|	b81.a1.a1_Transketolase	29	29	29	30	32	29	32	33	30	32	31	32	27	31	30	29	30	29	31	30	33	31	29	31	27	29	28	31	32	31	29	33	31	29	30	31	28	30	31	31	31	30	31	31	30	30	32	28
emb|CDP49157.1|	b82.a1.a1_Methylmalonyl-CoA_carboxytransferase,_1.3S_subunit_(Transcarboxylase,_1.3S_subunit)._123bp	14	14	16	18	17	16	17	17	16	16	16	16	16	18	17	14	14	13	15	13	15	15	15	14	12	13	13	14	16	16	15	14	15	14	14	16	13	15	15	14	14	14	15	15	15	22	23	21
emb|CDP49157.1|	b82.a2.a1_Methylmalonyl-CoA_carboxytransferase,_1.3S_subunit_(Transcarboxylase,_1.3S_subunit)._123bp	20	20	21	24	23	22	23	23	22	22	22	22	22	24	23	21	22	18	19	19	21	19	21	21	18	19	20	18	21	21	20	19	20	19	19	22	18	19	21	19	19	21	22	21	20	17	19	17
emb|CDP47937.1|	b83.a1.a1_30S_ribosomal_protein_S5	23	21	23	23	24	24	21	23	24	22	22	24	22	25	23	23	23	21	21	22	23	21	24	24	23	23	24	20	22	23	21	23	21	21	24	24	21	22	23	21	23	24	20	24	23	22	22	21
emb|CDP47954.1|	b84.a1.a1_50S_ribosomal_protein_L4	32	31	32	27	30	29	24	31	29	25	29	30	24	27	27	29	30	32	25	30	31	25	28	29	30	31	30	24	27	29	25	30	32	24	29	28	24	31	30	25	28	29	23	27	27	28	31	29
emb|CDP49490.1|	b85.a1.a1_30S_ribosomal_protein_S6	21	18	19	20	20	18	17	16	17	17	18	17	21	19	19	21	20	18	19	20	18	20	19	18	21	19	18	19	18	17	18	20	18	20	19	18	20	19	19	21	18	18	19	17	17	19	21	19
emb|CDP47935.1|	b86.a1.a1_50S_ribosomal_protein_L15	15	14	14	14	14	14	13	15	14	16	12	14	16	14	14	14	14	15	14	14	14	14	14	14	12	14	13	13	14	14	13	13	14	14	16	14	14	14	14	13	13	13	14	16	14	14	14	13
emb|CDP48428.1|	b87.a1.a1_pyruvate_dehydrogenase_E1_component_(2-oxo-acid_dehydrogenase_E1_subunit,_homodimeric_type)	39	38	41	40	41	42	43	45	44	44	43	44	33	45	43	43	42	44	42	43	44	45	46	44	42	41	42	42	46	43	42	43	43	42	43	44	40	42	43	46	40	44	43	42	43	44	45	43
emb|CDP48428.1|	b87.a2.a1_pyruvate_dehydrogenase_E1_component_(2-oxo-acid_dehydrogenase_E1_subunit,_homodimeric_type)	37	36	39	38	39	40	41	43	42	42	41	42	31	43	41	41	40	42	41	41	42	44	44	42	40	40	40	41	44	41	40	41	41	40	41	42	39	40	41	44	38	42	41	40	41	45	47	45
emb|CDP47919.1|	b88.a1.a1_30S_ribosomal_protein_S13	20	20	20	20	20	20	20	20	20	20	20	20	20	20	20	20	20	20	19	20	20	20	20	20	20	20	20	20	20	20	19	20	20	20	20	20	19	20	20	20	20	20	20	20	20	19	20	19
emb|CDP48060.1|	b88.a2.a1_CobA_Uroporphyrinogen_III_methyltransferase	16	17	16	18	18	17	18	18	18	18	18	17	12	17	16	14	15	15	16	15	14	14	16	16	11	16	14	14	16	16	15	16	15	14	16	16	14	15	16	16	14	16	16	15	15	16	17	12
emb|CDP47965.1|	b89.a1.a1_DNA-directed_RNA_polymerase_beta_chain_(RNAP_beta_subunit)_(Transcriptase_beta_chain)_(RNA_polymerase_beta_subunit)	67	70	67	73	72	73	70	76	69	71	72	71	69	78	76	65	67	69	59	70	69	62	73	70	66	65	68	59	68	65	58	70	63	59	66	66	58	63	67	61	70	62	61	68	67	70	77	69
emb|CDP47965.1|	b89.a2.a1_DNA-directed_RNA_polymerase_beta_chain_(RNAP_beta_subunit)_(Transcriptase_beta_chain)_(RNA_polymerase_beta_subunit)	69	72	69	75	74	75	72	78	71	73	74	73	71	80	78	67	69	71	61	72	71	64	75	72	68	67	70	61	70	67	60	72	65	61	68	68	60	65	69	63	72	64	63	70	69	68	73	65
emb|CDP49353.1|	b90.a1.a1_Pyruvate_kinase_1	30	35	32	29	32	32	33	34	32	34	32	33	33	36	34	31	32	31	36	35	35	34	34	33	32	34	32	32	30	28	32	31	33	33	31	31	34	29	32	33	29	31	31	31	33	42	42	39
emb|CDP49353.1|	b90.a2.a1_Pyruvate_kinase_1	31	37	34	31	35	34	36	37	34	36	34	35	35	39	36	32	33	32	39	37	38	37	36	35	33	36	35	34	33	30	34	32	36	36	33	33	36	31	32	36	31	33	32	32	34	38	38	35
emb|CDP48506.1|	b91.a1.a1_Alanine_dehydrogenase	9	5	6	6	6	8	13	6	7	12	9	8	11	10	9	1	1	0	6	3	3	2	3	0	3	0	1	7	4	3	3	0	3	4	1	1	6	4	3	4	3	3	3	1	1	34	30	27
emb|CDP48506.1|	b91.a2.a1_Alanine_dehydrogenase	20	17	19	19	20	22	26	20	21	25	23	21	23	25	23	3	4	3	12	10	10	6	8	5	5	3	4	13	11	11	9	7	8	10	8	8	12	11	9	11	11	11	8	6	5	25	21	18
emb|CDP49272.1|	b92.a1.a1_Translation_initiation_factor_IF-2	48	52	50	49	50	50	48	52	46	47	48	51	50	51	49	50	55	53	47	54	53	48	54	55	50	56	55	46	51	50	48	54	50	45	53	50	46	49	50	48	51	50	46	52	51	46	51	49
emb|CDP49671.1|	b93.a1.a1_Putative_aldo/keto_reductase_(oxidoreductase)	17	17	17	17	17	18	18	17	16	18	17	16	13	18	17	16	16	18	18	19	17	19	18	17	16	17	18	20	18	18	18	17	19	18	16	18	18	17	18	20	17	17	17	16	16	23	23	21
emb|CDP49671.1|	b93.a2.a1_Putative_aldo/keto_reductase_(oxidoreductase)	20	19	19	19	20	20	21	19	19	21	19	18	16	21	20	18	19	21	20	22	20	22	21	20	19	20	21	23	21	21	21	19	21	21	19	21	21	20	21	22	20	19	20	18	18	18	18	18
emb|CDP49487.1|	b94.a1.a1_50S_ribosomal_protein_L9	18	18	18	19	19	17	15	18	14	14	18	17	18	17	18	19	18	18	14	19	18	15	18	17	19	19	17	15	18	18	14	19	17	15	18	17	14	17	18	14	18	18	14	17	18	15	18	17
emb|CDP48401.1|	b95.a1.a1_Hypothetical_protein_PFCIRM129_03000	17	16	16	17	17	15	18	17	17	18	17	15	16	16	16	18	18	17	17	18	18	18	17	16	17	18	17	18	18	18	17	17	18	18	18	18	16	18	17	18	18	18	18	16	17	19	19	17
emb|CDP49488.1|	b95.a2.a1_30S_ribosomal_protein_S18	11	12	12	11	11	12	9	11	10	9	10	11	10	9	8	9	13	12	7	10	11	6	8	10	11	9	10	5	11	11	6	12	12	9	10	11	5	10	11	6	10	11	8	11	10	7	12	9
emb|CEH00577.1|	b95.a3.a1_Helicase	9	8	11	10	10	12	11	10	11	12	12	10	7	11	12	9	9	9	11	11	11	11	10	9	7	9	10	11	10	12	11	10	9	11	9	9	12	9	9	12	10	10	12	9	10	4	5	4
emb|CDP47962.1|	b96.a1.a1_Elongation_factor_G_(EF-G)	40	41	38	46	47	41	50	47	45	47	45	43	42	43	44	34	37	37	40	38	40	41	36	35	36	40	38	38	37	36	34	36	35	38	36	33	37	35	33	40	35	34	37	37	36	50	45	40
emb|CDP48406.1|	b97.a1.a1_ribosomal_S30AE,_sigma_54_modulation_protein	20	23	21	21	22	21	24	22	21	22	21	21	19	21	21	21	21	21	22	20	21	24	21	21	25	20	22	21	20	20	22	21	22	19	20	21	23	21	21	21	21	20	21	19	19	16	16	17
emb|CDP48406.1|	b97.a2.a1_ribosomal_S30AE,_sigma_54_modulation_protein	15	19	17	17	18	17	20	18	17	17	17	17	14	16	16	16	16	17	19	16	18	20	17	17	21	16	18	18	16	16	19	17	18	16	16	17	19	17	17	18	17	16	18	15	15	23	23	23
emb|CDP48051.1|	b98.a1.a1_Protein_GrpE_2_(HSP-70_cofactor_2)_(Co-chaperone_protein_GrpE2)	26	23	26	24	25	26	19	26	23	18	26	26	24	24	25	26	25	25	19	25	26	21	26	26	24	25	26	22	26	26	20	26	26	22	26	26	21	25	26	20	26	26	21	25	26	14	21	20
emb|CDP48051.1|	b98.a2.a1_Protein_GrpE_2_(HSP-70_cofactor_2)_(Co-chaperone_protein_GrpE2)	21	19	21	20	20	21	15	21	18	14	21	21	21	20	20	21	20	20	15	20	21	17	21	21	20	21	21	18	21	21	16	21	21	18	21	21	17	20	21	16	21	21	16	20	21	14	21	20
emb|CDP48405.1|	b99.a1.a1_Preprotein_translocase_SecA_subunit	56	54	56	59	60	57	56	58	59	55	59	61	51	60	61	57	58	54	56	56	59	55	62	58	57	55	57	54	57	56	52	58	59	54	57	57	54	58	59	51	58	56	51	56	53	66	68	55
emb|CDP49309.1|	c100.a1.a1_ABC-type_transport_system_involved_in_Fe-S_cluster_assembly,_ATPase_component,_SufC	21	20	20	22	24	21	17	22	21	20	20	22	22	23	24	21	21	21	17	21	21	21	22	24	22	20	23	21	23	21	18	21	18	17	21	21	19	22	21	18	22	22	18	20	18	21	22	19
emb|CDP47951.1|	c101.a1.a1_30S_ribosomal_protein_S19	17	17	17	17	15	17	14	17	14	14	17	17	16	17	17	17	17	17	14	17	17	14	17	17	17	15	17	14	17	17	14	15	17	14	17	17	14	15	17	13	17	15	14	17	17	14	17	15
emb|CDP49820.1|	c102.a1.a1_Hypothetical_transmembrane_protein	17	17	17	16	18	18	19	18	19	17	18	18	12	19	17	18	20	20	19	19	20	20	19	18	15	17	16	19	18	18	20	18	16	19	18	18	17	18	18	19	18	17	19	19	18	13	16	13
emb|CDP49325.1|	c103.a1.a1_triosephosphate_isomerase_1	20	20	19	20	21	19	19	21	19	16	19	19	20	21	21	21	21	21	21	21	21	20	20	21	19	19	21	21	21	21	21	21	20	20	21	19	20	20	20	20	21	20	21	23	22	22	22	21
emb|CDP49282.1|	c104.a1.a1_Ribosome_recycling_factor_(Ribosome-releasing_factor)_(RRF)	26	25	26	28	27	27	23	24	24	23	25	26	25	26	27	28	26	27	23	25	27	26	27	26	26	26	26	26	27	27	23	27	27	26	27	27	24	25	26	24	27	26	25	28	26	25	26	26
emb|CDP47599.1|	c105.a1.a1_30S_ribosomal_protein_S16	24	26	26	25	26	25	23	26	17	22	24	25	25	25	25	26	24	24	23	26	26	23	25	26	25	25	25	23	26	26	23	25	25	22	23	25	23	25	25	23	25	25	23	25	24	22	25	22
emb|CDP49745.1|	c106.a1.a1_Aspartate-semialdehyde_dehydrogenase_(Semialdehyde_dehydrogenase)	21	19	19	19	19	19	22	19	19	22	21	18	22	22	19	19	19	19	19	20	19	21	18	19	20	19	18	21	18	19	21	18	18	21	19	19	20	19	19	21	19	19	22	20	19	24	22	21
emb|CDP49741.1|	c107.a1.a1_Hypothetical_protein_PFCIRM129_01830	15	15	13	14	15	12	14	11	13	14	12	10	15	13	15	16	16	16	17	16	15	18	18	17	17	17	16	17	17	15	16	17	16	16	17	14	17	16	13	18	16	15	15	13	13	18	14	14
emb|CDP48743.1|	c108.a1.a1_Anaerobic_glycerol-3-phosphate_dehydrogenase_subunit_B	27	27	26	25	27	27	27	27	28	27	26	27	29	27	27	30	30	26	29	27	27	30	27	27	26	26	27	25	27	26	28	26	25	29	25	27	26	25	26	30	27	27	28	27	29	30	28	28
emb|CDP49595.1|	c109.a1.a1_FK506-binding_protein_(peptidyl-prolyl_cis-trans_isomerase)	9	10	8	8	10	9	8	9	9	7	9	9	11	11	11	8	9	9	8	7	7	9	9	8	8	7	6	7	7	8	6	7	7	7	7	6	7	7	7	8	6	9	9	7	7	6	6	5
emb|CDP49595.1|	c109.a2.a1_FK506-binding_protein_(peptidyl-prolyl_cis-trans_isomerase)	5	6	5	5	6	4	4	5	4	4	5	4	4	5	4	4	5	5	5	4	5	4	6	5	4	4	4	4	5	5	3	4	4	4	4	4	4	4	5	5	4	5	5	4	4	5	5	5
emb|CDP47896.1|	c110.a1.a1_30S_ribosomal_protein_S9	16	16	15	17	16	16	13	15	15	13	15	15	13	15	15	16	16	16	13	15	15	13	15	15	14	15	15	15	15	15	13	16	16	13	15	15	13	15	15	13	15	15	13	15	15	15	15	15
emb|CDP48372.1|	c111.a1.a1_binding_protein_of_oligopeptide_ABC_transporter_(OPN_:_undef_:_Oligopeptides)	34	32	34	30	35	31	33	35	35	34	34	36	31	35	34	34	33	34	34	34	34	36	34	35	29	30	33	36	37	34	32	32	32	37	35	32	33	35	33	35	34	35	35	37	35	34	38	36
emb|CDP48372.1|	c111.a2.a1_binding_protein_of_oligopeptide_ABC_transporter_(OPN_:_undef_:_Oligopeptides)	37	35	37	33	38	35	36	39	39	36	38	40	34	39	37	37	36	37	37	37	37	38	38	39	32	34	36	38	40	38	34	36	36	39	38	36	36	38	37	37	39	38	37	42	39	32	35	33
emb|CDP49092.1|	c112.a1.a1_Dihydrolipoyl_dehydrogenase_(E3_component_of_alpha_keto_acid_dehydrogenase_complexes)_(Dihydrolipoamide_dehydrogenase)	26	28	28	26	29	29	28	29	30	29	28	30	28	30	30	27	29	30	30	27	28	29	28	28	27	29	28	29	28	28	30	29	30	30	29	28	29	28	28	28	27	29	28	30	29	28	28	29
emb|CDP47949.1|	c113.a1.a1_30S_ribosomal_protein_S3	21	21	22	21	24	24	21	24	23	21	23	24	17	25	24	24	22	23	20	23	24	22	24	25	21	22	22	19	22	23	20	24	23	22	23	25	20	23	23	21	24	24	21	22	23	20	22	22
emb|CDP49318.1|	c114.a1.a1_Pyridoxal_biosynthesis_lyase_pdxS	12	17	10	13	13	13	14	14	14	17	13	13	13	14	15	13	13	11	15	14	13	15	17	14	14	12	12	16	14	13	15	14	14	14	13	13	17	12	14	16	14	14	13	11	10	39	36	31
emb|CDP47918.1|	c115.a1.a1_30S_ribosomal_protein_S11	23	23	24	26	24	25	23	24	21	23	25	27	23	25	24	23	24	24	24	24	25	25	25	24	25	25	25	25	24	24	24	25	24	25	22	23	24	23	26	24	23	25	23	23	23	24	24	24
emb|CDP49617.1|	c116.a1.a1_thiol_peroxidase	11	9	11	12	11	12	8	10	12	8	10	8	12	13	10	13	13	13	13	13	12	12	13	13	15	14	14	12	12	13	11	11	13	11	12	13	11	12	13	12	12	12	13	11	12	18	17	15
emb|CDP49617.1|	c116.a2.a1_thiol_peroxidase	13	12	14	13	14	14	11	13	15	11	12	11	15	15	13	16	16	16	16	15	15	15	16	16	17	16	16	15	15	16	14	14	16	14	14	16	14	14	15	15	15	15	16	14	15	14	13	11
emb|CDP49352.1|	c117.a1.a1_two-component_system_response_regulator	21	20	24	27	25	22	22	23	23	19	21	24	21	23	25	26	24	22	21	25	22	22	25	27	26	22	22	24	27	25	23	24	23	26	27	25	22	27	25	23	26	25	21	23	22	23	23	22
emb|CDP49728.1|	c118.a1.a1_Lsr2-like_protein	7	8	9	8	8	8	9	8	8	7	7	9	7	9	8	7	7	8	7	7	8	8	7	7	7	8	8	7	7	7	8	8	7	7	7	8	8	7	7	7	8	7	7	7	7	8	7	7
emb|CDP48151.1|	c119.a1.a1_Hypothetical_protein_PFCIRM129_09035	12	10	13	11	11	10	8	10	11	9	10	10	11	12	12	13	12	12	10	12	10	12	13	13	12	12	11	10	11	11	12	13	12	11	12	12	11	11	12	11	13	12	11	11	11	11	12	10
emb|CEG99461.1|	c119.a2.a1_Hypothetical_protein_PFCIRM1025_12360	13	11	14	12	12	11	9	11	12	10	11	11	11	13	13	14	13	13	10	13	11	13	14	14	13	13	12	11	12	12	13	14	13	12	13	13	12	12	13	12	14	13	12	12	12	9	10	8
emb|CDP48817.1|	c120.a1.a1_2-dehydropantoate_2-reductase	21	23	22	25	24	24	24	24	24	24	24	24	21	25	24	24	23	23	23	22	24	24	22	24	22	21	21	23	24	23	23	24	21	24	24	24	24	23	24	24	23	20	21	20	20	27	28	25
emb|CDP48817.1|	c120.a2.a1_2-dehydropantoate_2-reductase	19	21	19	22	22	21	22	21	21	23	21	22	18	22	21	21	21	21	23	20	21	22	20	21	20	18	18	22	21	20	22	22	19	22	21	21	23	20	22	23	21	18	21	19	19	19	20	17
emb|CDP47948.1|	c121.a1.a1_50S_ribosomal_protein_L16	14	14	14	13	15	14	12	14	12	12	14	14	16	16	16	15	15	15	11	15	15	13	16	15	15	14	15	13	14	14	12	15	14	13	16	15	12	14	15	13	15	16	14	16	16	11	16	13
emb|CDP47950.1|	c122.a1.a1_50S_ribosomal_protein_L22	21	19	20	18	19	16	14	17	15	15	18	17	16	18	17	16	17	18	15	16	17	13	16	16	16	16	14	13	16	16	15	15	15	13	16	16	13	15	14	15	17	15	13	14	17	15	16	14
emb|CDP47612.1|	c123.a1.a1_Hypothetical_protein_PFCIRM129_00300	14	15	16	15	15	15	14	15	15	14	14	15	13	14	14	14	14	14	15	15	14	15	15	16	14	15	15	14	15	15	15	15	16	14	15	16	15	15	15	14	15	15	14	15	14	15	14	15
emb|CDP48024.1|	c124.a1.a1_Transaldolase_1	21	21	21	22	22	22	22	22	21	21	22	21	20	23	21	23	24	23	23	23	23	23	23	23	22	23	21	22	23	23	22	23	23	23	23	23	23	23	24	22	23	23	23	23	23	24	24	23
emb|CDP47953.1|	c125.a1.a1_50S_ribosomal_protein_L23	13	15	15	10	13	15	10	13	12	11	13	12	14	14	14	13	14	15	10	13	14	10	13	13	14	14	14	10	13	13	9	14	14	9	13	13	10	12	13	9	13	12	10	13	13	11	13	13
emb|CDP48543.1|	c126.a1.a1_Acetate_kinase	28	26	28	28	29	28	24	29	28	26	29	28	28	29	29	21	24	25	22	26	27	21	26	24	23	23	24	19	26	25	20	25	25	22	25	25	18	25	25	21	27	25	21	25	25	21	26	24
emb|CDP48543.1|	c126.a2.a1_Acetate_kinase	25	24	25	25	26	25	21	26	25	23	26	25	24	26	26	20	21	22	19	24	24	18	23	21	21	21	21	16	23	22	18	22	22	19	22	22	15	22	23	18	24	23	18	23	23	22	28	26
emb|CDP49349.1|	c127.a1.a1_Aldehyde_dehydrogenase_(Succinate-semialdehyde_dehydrogenase)_(NAD-dependent_aldehyde_dehydrogenase)	25	25	26	26	26	25	29	26	25	25	28	26	25	27	27	23	25	24	27	27	26	24	27	25	23	26	26	25	25	27	26	26	25	25	25	26	27	25	26	25	28	26	25	25	23	23	23	23
emb|CDP49349.1|	c127.a2.a1_Aldehyde_dehydrogenase_(Succinate-semialdehyde_dehydrogenase)_(NAD-dependent_aldehyde_dehydrogenase)	21	21	22	22	22	21	25	22	21	21	24	22	21	23	23	19	21	20	23	23	22	20	23	21	19	22	22	22	21	23	22	22	21	21	21	22	22	21	22	21	24	22	21	21	19	26	25	25
emb|CDP47719.1|	c128.a1.a1_Aminopeptidase_N,_Lysyl_aminopeptidase	35	37	38	37	40	39	39	41	41	39	42	39	38	38	37	41	41	38	41	43	43	42	44	43	39	40	40	41	43	43	37	43	40	41	40	41	41	42	40	42	43	41	41	41	40	27	28	27
emb|CDP47719.1|	c128.a2.a1_Aminopeptidase_N,_Lysyl_aminopeptidase	29	31	31	29	32	32	30	33	33	30	34	32	31	32	32	34	33	33	33	35	35	34	35	36	31	33	33	33	35	36	28	35	33	34	34	33	33	34	32	34	36	33	35	33	33	29	30	27
emb|CDP47836.1|	c129.a1.a1_Putative_isocitrate/isopropylmalate_dehydrogenase	34	34	33	36	34	33	38	34	35	37	35	34	37	36	33	32	31	32	35	32	35	35	33	33	30	31	32	34	32	33	32	33	32	34	31	32	33	34	31	34	33	33	33	32	31	36	37	33
emb|CDP48005.1|	c130.a1.a1_NADH-quinone_oxidoreductase_chain_C_(NADH_dehydrogenase_I,_chain_C)	20	18	21	21	20	20	22	20	21	21	20	20	20	23	23	21	20	19	21	19	21	20	20	22	19	20	18	21	21	21	21	21	20	21	20	20	22	18	21	22	18	20	21	18	19	17	19	15
emb|CDP48005.1|	c130.a2.a1_NADH-quinone_oxidoreductase_chain_C_(NADH_dehydrogenase_I,_chain_C)	17	15	18	18	17	17	19	17	18	18	17	17	17	20	20	18	17	16	18	16	18	17	17	19	16	17	15	18	18	18	18	18	17	18	17	17	19	15	18	19	15	17	18	15	16	18	20	16
emb|CDP48659.1|	c131.a1.a1_pyrophosphate_phosphofructokinase	29	26	30	28	30	28	27	29	29	28	30	28	28	32	31	30	31	33	27	29	29	29	29	31	30	31	29	28	31	29	27	30	29	29	29	30	28	28	26	30	30	30	28	30	29	25	28	27
emb|CDP48659.1|	c131.a2.a1_pyrophosphate_phosphofructokinase	27	25	28	26	27	26	25	27	27	25	28	26	25	29	28	28	28	30	25	28	27	27	27	28	27	29	28	26	29	26	25	28	28	26	27	28	26	26	25	27	28	28	26	28	27	26	29	28
emb|CDP47974.1|	c132.a1.a1_Transcription_antitermination_protein_NusG	20	18	20	19	20	20	18	18	21	17	16	17	20	20	18	14	13	15	16	12	12	16	15	14	15	14	15	18	13	12	18	14	13	16	14	15	17	13	14	15	15	13	14	12	14	20	20	16
emb|CDP47974.1|	c132.a2.a1_Transcription_antitermination_protein_NusG	18	16	17	17	17	18	15	16	18	14	14	15	18	17	16	12	11	13	14	10	10	14	13	12	13	12	13	15	10	10	15	11	12	14	12	13	14	10	12	12	12	11	12	11	11	21	21	17
emb|CDP49298.1|	c133.a1.a1_ABC_transporter_ATP-binding_protein	20	22	21	20	23	20	22	23	19	20	22	22	24	24	22	22	24	25	21	22	24	22	25	21	22	24	24	21	24	22	22	25	24	19	20	22	19	21	22	21	24	22	23	22	23	22	22	20
emb|CDP47591.1|	c134.a1.a1_50S_ribosomal_protein_L19	14	14	13	16	14	13	16	14	14	16	13	13	14	16	15	15	13	13	15	13	14	15	13	13	15	15	13	14	13	13	15	15	13	15	13	12	14	13	13	14	13	13	14	13	13	15	16	15
emb|CDP49614.1|	c135.a1.a1_Argininosuccinate_synthase	21	22	21	22	22	24	25	24	24	25	24	24	22	24	23	21	24	23	23	24	23	25	22	25	22	23	23	26	24	25	26	23	23	25	25	24	26	24	25	24	23	23	24	24	25	23	21	23
emb|CDP47567.1|	c136.a1.a1_50S_ribosomal_protein_L20	14	13	11	16	15	12	13	12	13	12	14	12	15	14	14	15	14	13	12	15	12	11	12	14	14	12	14	11	13	12	12	12	14	12	16	13	11	12	12	13	14	12	11	15	13	11	15	14
emb|CDP48983.1|	c137.a1.a1_UDP-N-acetylglucosamine_pyrophosphorylase	25	25	26	24	26	27	28	27	26	27	25	23	23	27	26	26	28	27	28	26	26	26	27	26	25	27	27	27	26	27	28	27	27	26	26	27	27	27	27	27	27	27	27	27	26	27	26	23
emb|CDP47973.1|	c138.a1.a1_50S_ribosomal_protein_L11	20	18	18	17	18	18	17	17	15	18	18	17	17	18	18	19	19	17	19	16	19	16	18	19	17	18	18	16	16	17	19	19	19	19	19	19	19	15	17	18	18	18	18	17	16	19	18	17
emb|CDP48137.1|	c139.a1.a1_Aspartokinase_(Aspartate_kinase)	20	21	20	20	22	19	25	24	22	26	23	21	24	21	19	22	21	21	23	22	24	22	23	20	24	24	21	24	24	23	24	22	21	23	23	21	25	21	21	25	24	21	23	23	21	26	24	20
emb|CDP48803.1|	c140.a1.a1_ATP_synthase_delta_chain	32	30	29	32	30	31	30	31	32	30	31	30	28	32	31	33	33	32	30	32	32	31	33	33	32	33	31	31	33	32	33	32	32	31	32	32	31	32	31	33	32	32	31	32	32	25	29	25
emb|CDP48803.1|	c140.a2.a1_ATP_synthase_delta_chain	26	24	24	26	25	26	24	27	27	24	26	26	23	26	25	27	27	27	24	26	26	25	28	28	27	27	25	26	27	26	27	26	26	25	26	26	25	27	25	27	27	26	25	27	26	30	33	29
emb|CDP48619.1|	c141.a1.a1_Hypothetical_protein_PFCIRM129_04165	32	33	35	34	36	32	32	31	33	32	34	34	31	34	33	30	31	30	32	30	31	31	28	29	31	31	29	31	30	31	29	30	31	30	31	28	30	30	29	33	33	29	29	27	30	31	35	33
emb|CDP47999.1|	c142.a1.a1_NADH-quinone_oxidoreductase_subunit_I_(NADH_dehydrogenase_I_subunit_I)_(NDH-1_subunit_I)	13	11	12	14	14	14	13	14	14	13	14	14	12	14	14	14	12	13	13	13	14	13	14	14	13	14	14	12	14	13	13	14	12	13	14	14	13	12	13	13	13	14	13	14	12	13	14	11
emb|CDP49086.1|	c143.a1.a1_dolichyl-phosphate_beta-D-mannosyltransferase	23	22	21	22	22	23	19	23	24	21	21	23	22	23	22	22	21	22	20	23	23	20	20	21	23	22	21	20	22	23	20	21	22	20	21	23	20	22	23	19	21	21	19	21	21	19	23	22
emb|CDP48742.1|	c144.a1.a1_Anaerobic_glycerol-3-phosphate_dehydrogenase_subunit_C	21	20	19	20	20	21	22	21	21	20	21	20	19	19	20	19	20	20	24	19	20	18	21	19	19	20	19	19	21	21	20	22	21	22	20	21	19	19	20	19	19	21	18	20	19	22	22	21
emb|CDP47739.1|	c145.a1.a1_Oligoribonuclease	21	19	19	19	21	22	21	22	20	21	21	20	19	20	20	20	21	21	21	22	22	22	21	21	21	22	22	22	21	22	23	22	21	23	23	22	21	21	22	23	21	21	20	21	19	25	25	22
emb|CDP47739.1|	c145.a2.a1_Oligoribonuclease	23	20	21	21	23	24	22	24	22	22	23	21	19	22	22	22	23	23	22	24	24	24	23	23	23	24	24	24	23	24	24	24	23	25	25	24	23	23	24	25	23	23	22	23	21	22	22	19
emb|CDP49700.1|	c146.a1.a1_Hypothetical_protein_PFCIRM129_01610	12	11	13	11	11	12	11	12	11	11	12	12	9	11	11	12	12	13	10	12	12	12	13	12	12	14	11	10	12	12	12	12	13	10	12	11	12	12	12	11	12	12	11	11	13	9	10	11
emb|CDP48628.1|	c147.a1.a1_Hypothetical_protein_PFCIRM129_04210	24	27	26	24	26	25	22	25	25	21	24	25	25	27	26	23	24	26	20	24	24	20	26	24	23	26	25	22	24	25	21	24	24	21	25	25	21	23	25	21	25	24	19	25	23	22	25	24
emb|CDP47946.1|	c148.a1.a1_30S_ribosomal_protein_S17	21	22	22	20	21	21	15	20	16	15	21	21	19	20	20	21	21	21	15	19	20	15	20	20	19	19	20	14	20	20	15	20	21	15	20	20	14	20	20	13	20	20	13	20	20	17	23	23
emb|CDP48002.1|	c149.a1.a1_NADH-quinone_oxidoreductase_chain_F_(NADH_dehydrogenase_I,_chain_F)_(NDH-1,_chain_F)	25	23	24	26	27	27	27	29	30	26	28	28	22	28	26	25	29	27	28	30	30	26	30	29	27	27	27	27	30	30	25	27	28	27	29	30	25	29	29	28	29	28	28	29	29	27	30	27
emb|CDP47944.1|	c150.a1.a1_50S_ribosomal_protein_L24	17	15	15	18	16	17	14	17	15	14	18	17	17	16	16	17	15	15	13	15	15	14	17	16	17	15	16	11	14	16	14	16	15	14	17	16	14	15	15	14	15	15	11	15	15	13	17	16
emb|CDP49266.1|	c151.a1.a1_30S_ribosomal_protein_S15	21	22	19	21	22	20	19	20	19	19	21	19	18	21	21	20	20	18	19	21	20	17	21	18	20	21	19	18	21	18	19	20	18	16	19	18	16	20	18	18	20	20	17	18	16	18	19	13
emb|CDP47938.1|	c152.a1.a1_Ribosomal_protein_L18	5	6	6	6	6	6	5	6	6	5	6	6	5	6	6	6	6	6	5	6	6	6	6	6	6	6	6	6	6	6	5	6	6	5	6	6	5	6	6	5	6	6	5	6	6	5	5	6
emb|CDP47746.1|	c153.a1.a1_Hypothetical_protein_PFCIRM129_07170	4	4	3	3	4	3	6	5	5	9	6	6	4	4	3	6	7	6	12	7	7	8	6	6	6	5	5	9	7	7	11	7	7	9	7	7	8	6	7	9	7	7	10	7	7	6	4	5
emb|CEG97433.1|	c154.a1.a1_Phosphoglucosamine_mutase	29	28	27	28	27	26	27	27	26	26	27	28	25	26	27	28	28	26	26	26	27	27	27	26	28	28	26	27	27	27	26	27	27	27	26	27	26	27	26	26	27	27	27	27	27	27	25	22
emb|CDP49020.1|	c155.a1.a1_Chaperone_protein_dnaJ_1_(DnaJ1_protein)_(Heat_shock_protein_40_1)	20	18	17	19	18	18	19	20	18	20	19	19	19	20	19	18	16	17	18	17	17	16	18	17	18	17	17	16	18	18	17	19	17	16	18	17	16	17	17	16	17	17	17	18	17	19	20	18
emb|CDP48564.1|	c155.a2.a1_polar_amino_acid_ABC_transporter,_ATP_binding_component	9	10	9	8	12	10	10	12	13	10	11	11	10	13	12	14	14	14	14	14	14	11	14	13	13	15	13	11	13	13	12	13	14	11	15	14	11	14	13	12	11	11	11	14	14	6	10	9
emb|CDP48564.1|	c155.a3.a1_polar_amino_acid_ABC_transporter,_ATP_binding_component	11	11	11	9	12	11	9	12	12	9	10	11	10	12	12	12	12	12	10	12	12	10	12	12	12	12	12	10	12	12	9	12	12	10	12	12	10	12	12	8	12	12	9	12	12	10	12	11
emb|CDP47602.1|	c156.a1.a1_Signal_recognition_particle_receptor	22	20	21	20	22	20	22	21	22	23	22	20	21	22	21	21	22	21	24	20	22	21	22	22	21	20	22	23	21	21	22	22	22	20	21	22	22	21	21	21	20	21	22	22	21	24	24	25
emb|CDP47602.1|	c156.a2.a1_Signal_recognition_particle_receptor	22	21	21	20	21	20	21	22	23	22	23	21	22	23	22	21	23	22	23	20	23	20	23	22	21	21	22	22	22	22	21	23	23	20	22	23	21	22	22	21	21	22	21	23	21	21	22	23
emb|CDP49793.1|	c157.a1.a1_Forkhead-associated_protein	16	16	15	15	18	17	18	15	17	18	17	16	17	17	17	15	16	16	16	14	14	17	17	17	16	14	14	17	16	16	19	14	14	18	18	15	17	14	15	17	18	15	17	15	16	18	16	15
emb|CDP49120.1|	c158.a1.a1_Hypothetical_secreted_protein	33	34	36	35	39	37	37	38	39	35	37	40	34	39	41	34	33	31	36	36	36	33	35	35	30	33	33	33	36	35	34	37	32	33	34	35	32	34	34	33	35	32	33	34	36	39	42	39
emb|CDP48419.1|	c159.a1.a1_4-aminobutyrate_aminotransferase	24	23	25	23	27	27	28	26	26	26	28	26	23	26	27	24	24	24	28	24	24	25	25	26	20	23	23	23	25	25	28	26	23	26	26	25	24	23	24	28	25	24	26	25	25	23	26	24
emb|CDP48419.1|	c159.a2.a1_4-aminobutyrate_aminotransferase	26	25	27	25	29	29	30	28	28	28	30	28	25	28	29	26	26	26	29	26	26	27	27	28	22	25	25	24	26	27	29	28	25	27	28	27	25	25	26	29	27	26	27	27	27	22	24	22
emb|CDP47998.1|	c160.a1.a1_NADH-quinone_oxidoreductase_chain_J_(NADH_dehydrogenase_I,_chain_J)	12	11	11	13	13	13	14	14	13	13	13	13	12	13	14	13	12	12	14	13	13	14	14	13	13	13	14	14	13	12	14	13	14	13	12	13	14	13	12	14	13	14	14	12	13	12	13	11
emb|CDP47812.1|	c161.a1.a1_Acetyl-CoA_carboxylase	32	32	33	33	34	33	31	33	32	32	33	32	31	33	34	30	33	31	33	31	34	32	33	32	31	31	31	34	32	30	31	31	32	32	31	32	33	31	30	32	33	32	32	32	32	32	35	30
emb|CDP48744.1|	c162.a1.a1_Anaerobic_glycerol-3-phosphate_dehydrogenase_subunit_A	23	23	22	25	25	22	25	24	24	26	23	24	25	24	23	28	25	23	27	22	25	26	26	23	24	25	21	25	24	23	27	24	23	26	23	23	24	23	24	27	24	24	28	23	22	27	27	26
emb|CDP49441.1|	c163.a1.a1_Glyoxylate_reductase	15	13	14	17	18	14	16	16	17	16	17	17	13	17	16	15	14	15	17	17	15	17	18	16	14	15	17	19	18	17	18	17	19	16	18	14	17	16	15	17	18	14	16	17	17	23	24	19
emb|CDP49441.1|	c163.a2.a1_Glyoxylate_reductase	15	16	14	17	16	15	18	14	18	17	16	15	16	17	15	16	15	15	19	17	16	18	18	16	15	16	16	21	19	18	19	17	19	18	16	15	18	17	16	19	20	15	17	17	18	16	19	14
emb|CDP47956.1|	c164.a1.a1_30S_ribosomal_protein_S10	12	11	10	11	10	10	11	11	10	11	10	10	11	11	11	11	11	11	9	10	10	10	10	10	11	10	10	9	10	10	10	10	10	10	10	10	9	10	10	10	10	10	9	10	9	11	11	10
emb|CDP48880.1|	c165.a1.a1_Thioredoxin_reductase	25	22	24	24	24	22	24	25	23	20	24	22	24	22	23	22	21	22	22	22	21	19	22	21	20	21	23	18	23	20	21	22	20	20	23	21	19	20	22	20	22	21	19	20	21	17	19	16
emb|CDP48880.1|	c165.a2.a1_Thioredoxin_reductase	23	20	22	22	22	20	22	23	22	19	22	20	22	20	21	20	19	20	21	20	19	18	20	19	18	19	21	17	21	18	20	20	18	19	21	19	18	18	20	19	20	19	18	18	19	18	20	17
emb|CDP49788.1|	c166.a1.a1_Galactokinase	26	27	31	27	30	29	27	31	28	27	29	29	30	30	30	27	29	30	28	29	30	28	30	29	26	28	29	29	30	30	27	30	29	26	31	30	28	29	29	29	31	30	25	30	27	28	31	30
emb|CDP47731.1|	c167.a1.a1_DhaK_PTS-dependent_dihydroxyacetone_kinase,dihydroxyacetone-binding_subunit	18	18	19	19	19	18	17	18	17	16	19	20	17	19	17	17	15	19	17	18	19	17	17	17	19	18	18	17	19	17	18	19	17	18	20	20	18	18	19	19	19	18	16	15	18	16	20	18
emb|CDP49398.1|	c168.a1.a1_Response_regulator_receiver_protein	8	8	9	8	7	8	7	8	8	8	9	8	8	8	8	9	9	9	9	8	8	9	9	9	8	8	8	9	9	8	8	8	8	8	8	8	8	9	9	10	9	8	9	8	8	8	7	7
emb|CDP47770.1|	c169.a1.a1_Naphthoate_synthase_(Dihydroxynaphthoic_acid_synthetase)	29	31	32	31	33	32	29	34	34	30	35	33	33	34	36	31	35	34	28	32	34	29	34	32	33	33	34	29	32	31	25	33	32	28	32	33	29	32	35	27	33	35	30	33	35	31	37	34
emb|CDP47770.1|	c169.a2.a1_Naphthoate_synthase_(Dihydroxynaphthoic_acid_synthetase)	30	31	33	32	34	33	30	35	35	31	36	34	34	35	37	31	36	35	29	33	34	30	35	33	34	34	35	30	33	32	26	34	33	29	33	34	30	33	35	28	34	36	31	34	36	31	36	33
emb|CDP48333.1|	c170.a1.a1_Peptidase_E_like	10	10	9	13	12	12	11	11	11	10	10	10	9	11	11	11	10	10	10	9	10	11	11	10	11	10	10	11	11	10	10	10	10	11	10	10	11	11	10	11	11	11	11	11	11	12	13	10
emb|CDP49104.1|	c171.a1.a1_Aspartyl/glutamyl-tRNA(Asn/Gln)_amidotransferase_subunit_B_(Asp/Glu-ADT_subunit_B)	26	27	26	25	26	26	23	27	27	25	28	26	25	27	26	24	27	24	23	26	26	24	26	25	25	26	26	24	27	26	23	25	25	23	25	26	24	26	27	23	25	25	23	27	25	23	24	23
emb|CDP47855.1|	c172.a1.a1_GMP_synthase	21	22	22	24	20	22	19	22	22	19	22	22	17	21	18	22	23	22	18	22	23	20	22	24	21	20	22	21	23	22	20	21	20	21	20	22	19	21	21	21	22	22	20	21	23	21	25	20
emb|CDP48449.1|	c173.a1.a1_Succinate_dehydrogenase,_subunit_B	12	13	12	13	10	12	12	12	13	13	13	12	8	10	9	14	14	13	13	14	13	13	15	15	13	11	11	13	14	13	14	13	13	13	13	13	12	13	14	14	14	13	12	14	13	11	14	10
emb|CDP49426.1|	c174.a1.a1_Protein_mrp_homolog_(ATP-binding_protein)	18	19	18	20	18	18	19	20	18	20	20	18	17	20	20	17	17	17	16	17	16	17	18	18	15	15	16	19	18	17	16	15	16	17	17	18	15	14	16	18	16	17	17	18	17	19	18	15
emb|CDP48657.1|	c175.a1.a1_Sua5_yciO_yrdC	21	20	21	22	21	20	21	20	20	20	20	20	19	22	21	21	21	20	20	22	20	19	21	20	19	21	21	20	21	20	20	20	21	20	21	20	20	20	20	21	21	20	20	21	21	19	19	19
emb|CDP48657.1|	c175.a2.a1_Sua5_yciO_yrdC	19	18	19	20	19	18	19	18	18	18	18	18	18	20	19	19	19	18	18	20	18	17	19	18	17	19	19	18	19	18	18	18	19	18	19	18	18	18	18	19	19	18	18	19	19	22	22	22
emb|CDP48046.1|	c176.a1.a1_Zinc_metallopeptidase	25	22	22	21	25	22	22	23	22	20	22	23	18	22	23	23	21	22	22	23	24	20	25	25	23	23	23	22	22	25	24	25	24	23	24	25	24	24	24	23	23	25	23	24	22	20	23	20
emb|CDP49283.1|	c177.a1.a1_Uridylate_kinase_PyrH	13	14	13	15	15	14	13	12	15	15	16	13	14	15	13	15	16	16	14	16	16	13	15	16	15	16	14	14	16	16	14	15	16	14	15	16	14	16	16	14	16	16	13	16	16	14	15	13
emb|CDP49268.1|	c178.a1.a1_Glycerol_kinase_(ATP:glycerol_3-phosphotransferase)_(Glycerokinase)_(GK)	19	22	21	20	23	19	23	22	22	20	24	22	18	21	23	16	20	19	21	20	20	21	19	19	16	15	16	21	19	21	21	18	17	20	18	19	20	17	18	22	19	19	22	20	19	29	26	25
emb|CEG99110.1|	c179.a1.a1_Hypothetical_protein_PFCIRM1025_03145	12	15	15	14	14	15	13	14	13	13	15	14	12	16	14	15	17	17	15	15	17	15	17	17	14	15	15	15	16	15	14	14	16	13	17	16	14	16	15	15	17	15	13	16	17	15	14	14
emb|CDP47898.1|	c180.a1.a1_GTP_phosphohydrolase_(mRNA-translation-assisting)	21	22	24	22	26	23	28	28	26	27	27	26	20	24	24	16	18	18	19	20	21	20	18	21	17	20	17	24	22	22	21	20	21	23	22	21	23	22	19	25	20	21	19	18	19	34	29	28
emb|CDP47898.1|	c180.a2.a1_GTP_phosphohydrolase_(mRNA-translation-assisting)	21	23	25	23	27	24	28	29	26	27	28	27	20	25	25	17	19	18	19	21	22	21	19	22	17	21	18	25	23	23	21	21	22	24	23	22	24	23	20	25	21	22	19	19	20	31	26	25
emb|CDP49021.1|	c181.a1.a1_Protein_GrpE_1_(HSP-70_cofactor_1)_(Co-chaperone_protein_GrpE1)	21	19	20	20	20	21	19	19	17	18	20	20	20	22	22	20	20	22	18	20	22	19	20	20	16	18	17	20	20	21	20	20	21	20	20	21	18	19	20	19	21	20	20	22	22	18	20	15
emb|CDP47912.1|	c182.a1.a1_Resuscitation-promoting_factor_RpfB	23	25	25	26	26	26	20	24	26	21	25	25	25	25	26	23	22	23	19	24	24	19	24	24	24	25	23	19	25	25	17	24	26	18	24	24	19	26	24	20	24	25	18	22	24	27	31	27
emb|CDP47912.1|	c182.a2.a1_Resuscitation-promoting_factor_RpfB	24	26	23	28	27	27	22	25	26	23	26	26	24	25	25	22	22	22	19	22	22	19	24	24	25	24	23	21	24	24	19	23	24	18	23	22	19	25	24	21	24	23	18	20	22	22	24	23
emb|CDP48484.1|	c183.a1.a1_Ketol-acid_reductoisomerase_(Acetohydroxy-acid_isomeroreductase)_(Alpha-keto-beta-hydroxylacil_reductoisomerase)	25	26	25	24	26	28	26	27	25	27	26	25	25	24	27	25	25	25	24	26	24	27	27	25	24	26	27	27	26	25	24	26	25	27	27	26	26	26	26	26	26	27	27	26	24	25	27	25
emb|CDP48484.1|	c183.a2.a1_Ketol-acid_reductoisomerase_(Acetohydroxy-acid_isomeroreductase)_(Alpha-keto-beta-hydroxylacil_reductoisomerase)	26	26	26	25	27	28	27	28	25	28	27	26	26	25	28	26	26	26	25	27	25	28	28	26	25	27	28	28	27	26	25	27	26	28	28	27	27	27	27	27	27	28	28	27	25	25	27	25
emb|CDP47817.1|	c184.a1.a1_zinc-binding_dehydrogenase	16	15	17	17	18	17	16	18	17	14	17	17	17	17	19	17	18	17	14	16	17	14	18	17	15	17	17	14	17	17	13	18	18	14	18	17	15	17	17	13	18	15	14	18	17	15	18	16
emb|CDP49432.1|	c185.a1.a1_Hypothetical_protein_PFCIRM129_11845	5	5	5	4	4	4	4	4	4	4	4	4	4	4	4	4	4	4	4	4	4	4	4	4	4	4	4	4	4	4	4	4	4	4	4	4	4	4	4	4	4	4	4	4	4	4	4	4
emb|CDP47947.1|	c186.a1.a1_50S_ribosomal_protein_L29	10	10	10	10	10	10	10	10	10	10	10	10	10	10	10	10	10	10	10	10	10	10	10	10	10	10	10	10	10	10	10	10	10	10	10	10	10	10	10	10	10	10	10	10	10	10	10	9
emb|CDP49048.1|	c187.a1.a1_Thioredoxine	16	14	16	16	16	16	15	14	16	15	16	13	14	15	13	16	13	14	14	11	11	15	15	14	13	14	14	15	14	11	16	16	13	16	14	14	16	14	14	15	13	15	14	14	14	14	14	11
emb|CDP48746.1|	c188.a1.a1_Vitamin_B12-dependent_ribonucleotide_reductase_(Ribonucleoside-diphosphate_reductase_NrdJ)	31	29	32	31	33	32	32	35	32	32	31	34	30	33	34	31	30	34	32	32	33	31	35	31	29	34	35	32	33	34	32	33	33	33	33	31	32	31	34	30	34	31	32	33	33	31	32	32
emb|CDP48746.1|	c188.a2.a1_Vitamin_B12-dependent_ribonucleotide_reductase_(Ribonucleoside-diphosphate_reductase_NrdJ)	30	28	31	30	32	31	31	34	31	31	30	33	29	32	33	30	29	33	31	31	32	30	34	30	28	33	34	31	32	33	31	32	32	32	32	30	31	30	33	29	33	30	31	32	32	31	32	32
emb|CDP48837.1|	c189.a1.a1_Aldose_1-epimerase	19	19	21	20	20	19	18	21	17	17	22	20	21	22	22	20	19	21	16	19	19	16	20	20	18	19	18	19	19	20	15	19	18	15	20	18	17	17	16	15	20	18	17	18	18	15	18	16
emb|CDP48837.1|	c189.a2.a1_Aldose_1-epimerase	15	16	16	15	16	14	13	16	12	13	17	15	17	17	17	15	15	16	12	15	15	12	15	15	14	15	14	15	15	15	11	14	14	11	15	13	13	14	12	11	15	13	12	13	13	18	21	19
emb|CDP49179.1|	c190.a1.a1_GntR-family_protein_transcriptional_regulator	21	22	21	23	21	21	20	21	21	20	22	22	22	21	22	20	20	20	20	22	20	19	20	20	22	21	19	18	20	19	21	20	20	19	22	22	19	21	20	19	20	20	19	19	21	23	22	22
emb|CDP49402.1|	c191.a1.a1_Hypothetical_protein_PFCIRM129_11685	11	12	14	12	15	14	11	14	13	11	14	15	10	13	15	9	11	10	9	8	8	9	9	9	10	10	10	9	8	9	10	11	10	10	9	10	10	9	8	9	8	9	9	9	9	12	13	12
emb|CDP48352.1|	c192.a1.a1_2-oxoglutarate_dehydrogenase,_E1_and_E2_components	28	27	28	27	29	29	30	30	30	31	28	28	26	32	31	26	27	27	30	29	29	28	27	23	29	27	25	29	26	29	29	26	27	30	26	25	28	28	28	29	25	27	26	28	28	31	31	28
emb|CDP47686.1|	c193.a1.a1_50S_ribosomal_protein_L27	9	7	7	9	8	7	9	7	7	9	8	7	9	9	8	9	7	7	8	7	7	8	7	7	9	7	7	8	7	7	8	7	7	9	7	7	8	7	7	9	7	7	8	7	7	9	9	7
emb|CDP49147.1|	c194.a1.a1_Glycine_hydroxymethyltransferase_precursor	20	20	20	22	21	21	21	24	22	20	21	21	16	21	20	18	19	20	21	20	20	21	22	21	17	20	19	19	20	21	21	22	22	18	21	21	20	21	19	20	20	20	19	19	21	22	24	22
emb|CDP47583.1|	c195.a1.a1_Hypothetical_protein_PFCIRM129_00155	14	14	10	15	11	11	12	12	14	12	11	11	13	12	12	15	14	13	12	14	11	13	15	16	15	13	14	12	12	11	12	12	12	13	13	13	12	15	13	12	15	11	13	15	14	14	14	11
emb|CDP48023.1|	c196.a1.a1_Hypothetical_protein_PFCIRM129_08605	14	13	15	14	14	14	11	14	14	11	14	15	12	14	14	13	15	15	10	13	14	13	14	15	15	14	15	11	14	14	11	14	14	12	14	15	11	15	14	11	15	14	12	15	15	11	14	12
emb|CDP49428.1|	c197.a1.a1_Dihydrodipicolinate_synthase	20	18	19	17	18	18	20	23	19	17	21	20	19	20	19	19	20	19	19	21	23	20	22	19	21	20	20	19	22	22	19	22	22	19	22	21	19	24	21	19	19	20	18	20	18	16	17	14
emb|CDP49428.1|	c197.a2.a1_Dihydrodipicolinate_synthase	17	15	16	14	15	15	17	20	16	14	18	17	16	17	16	16	17	16	17	18	20	17	19	16	18	17	17	16	19	19	16	19	19	16	19	18	16	21	18	16	16	17	15	17	15	17	19	16
emb|CDP47688.1|	c198.a1.a1_Ribonuclease,_Rne/Rng_family	31	30	31	32	33	36	34	32	35	36	33	33	29	32	32	28	30	31	36	28	30	37	33	33	31	29	33	36	30	30	38	31	31	34	30	31	37	30	29	36	31	30	35	30	28	43	37	34
emb|CDP48064.1|	c199.a1.a1_NADH-flavin_reductase	17	17	16	17	17	17	11	16	14	11	16	16	15	17	17	17	19	17	12	18	19	12	17	18	16	17	17	12	18	18	12	17	16	13	17	17	12	19	17	12	18	18	12	19	17	17	21	20
emb|CDP48064.1|	c199.a2.a1_NADH-flavin_reductase	18	19	18	19	19	19	13	18	16	13	18	18	17	19	19	19	21	19	14	20	21	14	19	20	18	19	19	14	20	20	14	19	18	15	19	19	14	21	19	14	20	20	14	21	19	16	19	18
emb|CDP48478.1|	c200.a1.a1_Antibiotic_biosynthesis_monooxygenase	13	12	12	13	12	14	13	10	12	13	13	10	10	12	10	11	10	7	12	9	9	11	11	9	13	11	8	12	9	9	13	12	8	12	9	10	11	11	11	13	10	11	12	9	8	13	14	8
emb|CDP48597.1|	c201.a1.a1_DNA-directed_RNA_polymerase_omega_chain_(RNAP_omega_subunit)_(Transcriptase_omega_chain)_(RNA_polymerase_omega_subunit)	18	19	20	19	20	19	15	16	19	17	19	19	18	17	20	18	18	18	17	18	19	18	18	18	16	19	16	17	17	18	17	19	18	17	20	18	16	17	18	18	19	19	18	17	19	17	19	16
emb|CDP47652.1|	c202.a1.a1_Hypothetical_protein_PFCIRM129_06660	11	11	11	9	10	10	9	10	10	8	10	10	9	10	10	7	6	7	8	7	7	8	8	9	8	8	8	8	9	8	9	8	8	8	9	9	9	8	9	9	9	9	8	8	8	9	11	11
emb|CDP47721.1|	c203.a1.a1_hydroxymethylpyrimidine/phosphomethylpyrimidinekinase	13	14	12	14	15	16	16	15	15	15	14	14	15	13	15	10	13	13	16	13	13	15	12	12	11	15	14	16	13	13	16	14	14	13	13	15	14	13	12	16	14	13	12	11	10	17	16	13
emb|CDP49457.1|	c204.a1.a1_Glycerophosphoryl_diester_phosphodiesterase	13	14	13	14	13	13	14	15	16	15	15	14	15	14	16	11	12	12	11	13	13	11	13	14	10	11	12	13	14	12	11	14	11	13	12	12	12	11	10	13	12	11	12	13	10	15	16	13
emb|CDP49457.1|	c204.a2.a1_Glycerophosphoryl_diester_phosphodiesterase	13	14	13	14	13	13	15	15	16	16	15	14	15	14	16	12	13	13	13	13	14	13	14	14	11	12	13	14	14	13	13	14	11	14	12	13	14	12	11	14	13	12	14	14	10	17	17	14
emb|CDP47752.1|	c205.a1.a1_Precorrin_8X_methylmutase_CbiC	14	13	15	13	12	12	12	13	14	11	12	10	12	14	12	13	13	13	13	13	14	13	14	14	13	12	12	14	14	12	13	14	11	13	14	14	13	15	13	12	14	12	13	14	14	11	12	11
emb|CDP47760.1|	c206.a1.a1_Kinase_ArgK	16	15	16	16	17	15	19	16	17	18	16	17	16	18	15	16	17	17	16	17	16	16	17	17	16	16	16	17	17	17	15	17	16	16	18	17	16	16	16	18	17	17	16	17	16	16	16	16
emb|CDP48901.1|	c207.a1.a1_Hypothetical_protein_PFCIRM129_05690	13	12	11	13	11	12	10	12	13	9	12	11	10	12	11	14	10	12	10	13	12	11	12	13	12	13	12	10	11	12	9	11	12	10	11	12	11	11	11	9	12	12	12	11	12	10	12	11
emb|CDP49697.1|	c207.a2.a1_Protein_of_unknown_function	3	2	3	3	3	3	2	3	3	2	3	3	3	3	3	3	3	3	2	3	3	2	3	3	3	3	3	2	3	3	2	3	3	2	3	3	2	3	3	2	3	3	2	3	3	2	3	3
emb|CDP47718.1|	c208.a1.a1_DSBA-like_thioredoxin	14	11	12	15	13	13	14	13	13	13	12	10	13	12	11	15	13	13	12	12	11	12	13	11	13	12	13	12	12	11	12	13	11	12	12	11	12	12	13	12	11	12	12	13	12	11	13	12
emb|CDP48006.1|	c209.a1.a1_NADH-quinone_oxidoreductase_chain_B	17	17	16	17	17	17	9	17	9	9	17	16	15	17	16	18	17	16	9	16	16	10	17	17	17	18	17	13	18	18	10	17	18	10	18	17	10	17	17	9	18	18	10	16	15	8	16	16
emb|CDP49489.1|	c210.a1.a1_Single-strand_binding_protein	10	10	9	10	10	10	8	10	9	7	9	8	9	10	9	10	9	11	9	12	8	9	11	10	10	11	11	9	12	12	9	10	10	9	12	12	9	10	11	10	11	12	10	10	12	7	7	8
emb|CDP49489.1|	c210.a2.a1_Single-strand_binding_protein	8	8	8	8	8	8	6	8	8	7	7	8	8	8	8	8	7	7	7	8	8	8	8	7	8	8	8	8	8	8	7	7	7	8	8	8	8	8	7	8	7	8	8	8	8	7	7	8
emb|CDP48004.1|	c211.a1.a1_NADH-quinone_oxidoreductase_chain_D_(NADH_dehydrogenase_I,_chain_D)	20	19	18	21	22	21	26	22	20	21	20	22	20	21	22	22	21	21	25	21	21	26	23	22	19	21	22	23	19	22	23	23	19	23	21	20	21	21	20	26	20	22	25	22	21	27	25	20
emb|CDP49390.1|	c212.a1.a1_transcriptional_regulator,_AsnC_family	9	9	9	10	9	10	11	9	9	10	9	9	9	9	9	9	9	9	11	9	9	9	9	10	8	9	10	10	9	9	11	9	9	11	9	9	10	9	9	11	9	9	10	9	9	10	9	9
emb|CEG98852.1|	c213.a1.a1_CRISPR_system_CASCADE_complex_protein_CasC	28	28	29	29	28	29	26	29	27	25	28	30	25	28	30	26	27	29	25	28	28	22	28	29	27	26	27	23	26	28	25	29	28	23	29	28	25	28	27	26	28	29	23	28	25	2	2	1
emb|CDP49430.1|	c214.a1.a1_Glucose-1-phosphate_adenylyltransferase_(ADP-glucose_synthase)_(ADP-glucose_pyrophosphorylase)_(ADPGlc_PPase)	17	17	17	17	17	18	16	17	17	15	19	16	18	17	17	13	16	16	13	16	15	13	16	14	13	12	14	14	15	16	14	16	16	12	16	15	13	16	15	13	16	16	14	16	16	16	18	18
emb|CDP47682.1|	c215.a1.a1_Gamma-glutamyl_phosphate_reductase_(GPR)_(Glutamate-5-semialdehyde_dehydrogenase)_(Glutamyl-gamma-semialdehyde_dehydrogenase)_(GSA_dehydrogenase)	25	26	27	28	28	27	29	28	29	29	28	27	22	28	26	26	26	28	28	29	29	31	30	30	25	28	24	29	28	30	28	28	28	30	31	27	30	29	29	30	28	28	29	28	29	29	28	26
emb|CDP49305.1|	c216.a1.a1_ABC2_protein_of_ABC_transporter_(ART:REG)	22	25	23	26	26	23	24	25	25	25	27	24	22	27	24	25	26	23	25	27	24	26	26	28	20	24	27	25	26	27	25	26	22	24	25	26	26	26	26	24	26	25	25	26	24	27	28	22
emb|CDP48687.1|	c217.a1.a1_Glycine_cleavage_H-protein_(lipoate-binding)	6	7	7	8	8	8	5	8	7	5	7	8	6	7	7	6	7	7	4	6	6	7	6	7	7	7	7	4	5	4	5	7	6	5	6	5	5	6	6	4	4	5	5	6	5	5	7	7
emb|CDP48651.1|	c218.a1.a1_ABC_transporter_substrate-binding_protein	14	13	12	12	12	12	14	13	13	14	12	13	13	14	15	14	15	14	14	14	13	14	13	14	14	15	13	14	13	13	13	13	14	15	12	13	13	14	14	12	13	13	15	13	12	14	13	14
emb|CDP47601.1|	c219.a1.a1_GTP_binding_signal_recognition_particle_protein	28	26	26	27	27	29	26	29	27	26	29	28	26	28	29	23	26	27	26	27	28	25	26	27	26	27	27	24	27	24	24	25	24	22	28	27	24	26	27	20	26	27	24	27	27	24	30	27
emb|CDP48456.1|	c220.a1.a1_Glycyl-tRNA_synthetase_(Glycine--tRNA_ligase)_(GlyRS)	23	21	24	25	24	25	25	24	25	25	26	25	23	24	24	23	24	24	24	25	26	24	26	25	24	23	23	24	25	24	25	25	24	23	23	23	22	23	25	24	22	25	23	22	24	22	25	22
emb|CDP48739.1|	c221.a1.a1_Phosphoketolase_pyrophosphate	29	31	31	31	30	33	29	31	28	28	31	31	29	31	30	27	31	28	29	30	31	28	32	31	31	30	31	29	30	30	28	30	30	26	31	31	28	31	31	27	30	30	29	27	28	25	25	24
emb|CDP48739.1|	c221.a2.a1_Phosphoketolase_pyrophosphate	28	30	29	29	29	31	30	30	28	29	30	30	28	30	29	26	30	27	30	29	30	29	31	30	30	29	30	29	29	29	29	29	29	26	30	30	29	30	30	27	29	29	30	26	27	26	26	25
emb|CDP48778.1|	c222.a1.a1_Branched-chain_amino_acid_aminotransferase	18	18	17	19	19	18	22	19	19	22	20	20	16	20	20	19	20	19	22	19	19	18	19	19	17	19	19	22	19	19	20	20	19	19	19	19	18	19	19	22	19	20	20	20	19	19	19	17
emb|CDP48778.1|	c222.a2.a1_Branched-chain_amino_acid_aminotransferase	17	17	16	18	18	17	21	18	18	21	19	19	15	19	19	18	19	18	21	18	18	17	18	18	16	18	18	21	18	18	19	19	18	18	18	18	17	18	18	21	18	19	19	19	18	21	21	19
emb|CDP47923.1|	c223.a1.a1_Hypothetical_protein_PFCIRM129_08080	5	7	6	5	6	6	5	6	5	5	4	5	6	8	8	4	4	5	4	4	5	4	4	5	5	6	5	4	5	5	5	6	5	5	6	4	5	5	5	4	4	6	3	5	3	11	10	7
emb|CEG97460.1|	c223.a2.a1_Hypothetical_protein_PFCIRM1025_02855	7	9	8	7	8	8	7	8	7	7	6	7	8	11	10	6	6	7	6	6	7	6	5	7	7	8	7	6	7	7	7	8	7	7	8	6	7	7	7	6	6	8	5	6	5	7	8	5
emb|CDP49153.1|	c224.a1.a1_Putative_phosphate_transport_system_protein	8	10	11	8	12	11	8	9	9	8	10	11	8	12	11	19	18	19	17	19	19	19	18	18	18	19	19	17	19	17	18	20	20	17	19	20	17	20	20	19	17	18	17	18	18	11	15	10
emb|CEG98048.1|	c224.a2.a1_transporter_of_unknown_function	8	10	11	8	12	11	8	9	9	8	10	11	8	12	11	19	18	19	17	19	19	19	18	18	18	19	19	17	19	17	18	20	20	17	19	20	17	20	20	19	17	18	17	18	18	10	13	10
emb|CDP49782.1|	c225.a1.a1_Hypothetical_protein_PFCIRM129_02050	7	7	7	7	7	7	9	7	7	8	7	7	7	7	7	7	8	8	9	7	7	9	8	8	7	7	7	9	8	8	9	8	7	9	7	8	8	7	7	9	7	8	9	7	7	16	15	14
emb|CEG97584.1|	c225.a2.a1_Hypothetical_protein_PFCIRM1025_05255	8	10	10	8	10	10	11	10	9	10	8	9	8	9	9	10	11	11	11	9	10	11	11	11	9	10	9	11	11	11	11	11	10	11	9	11	10	9	10	11	10	11	11	10	10	9	8	8
emb|CDP48958.1|	c226.a1.a1_Hypothetical_protein_PFCIRM129_05985	15	15	14	15	14	15	11	15	13	11	15	15	14	16	15	16	15	14	11	14	15	11	14	15	14	13	15	12	15	15	10	15	13	10	15	13	10	14	15	11	14	15	10	15	13	11	14	13
emb|CDP49298.1|	c227.a1.a1_ABC_transporter_ATP-binding_protein	12	13	12	13	13	12	11	11	11	12	12	12	10	11	12	15	13	13	14	13	13	14	13	13	13	13	13	12	12	12	14	13	12	13	13	13	12	12	12	13	13	12	12	12	12	11	12	10
emb|CDP48614.1|	c228.a1.a1_Aspartyl-tRNA_synthetase_(Aspartate--tRNA_ligase)_(AspRS)	28	28	29	28	29	30	25	30	24	25	28	30	28	31	30	29	32	29	24	30	30	24	30	30	29	30	30	25	28	29	23	29	30	24	29	30	22	29	29	24	30	30	22	27	29	22	29	28
emb|CDP49685.1|	c229.a1.a1_Methionine_import_ATP-binding_protein_metN	14	14	16	18	18	16	15	18	17	17	18	16	13	20	17	21	21	19	18	21	19	22	21	21	19	20	21	19	19	18	19	21	18	20	20	21	17	19	19	18	19	20	20	18	20	15	18	13
emb|CDP49685.1|	c229.a2.a1_Methionine_import_ATP-binding_protein_metN	12	11	13	14	15	13	13	14	13	15	14	13	10	16	13	16	16	15	14	16	15	18	16	16	16	16	16	15	14	14	15	16	14	16	15	16	14	14	15	14	14	15	16	13	15	16	19	14
emb|CDP47563.1|	c230.a1.a1_Phenylalanyl-tRNA_synthetase_beta_chain_(Phenylalanine--tRNA_ligase_beta_chain)_(PheRS)	24	20	23	25	24	25	24	26	25	25	25	24	22	23	23	25	24	23	25	24	25	26	24	24	25	24	25	25	24	25	25	24	24	25	25	24	24	23	24	22	24	25	23	21	22	22	26	22
emb|CDP47926.1|	c231.a1.a1_Adenylate_kinase_(ATP-AMP_transphosphorylase)	17	15	15	13	15	14	14	15	14	12	15	15	18	17	15	17	17	18	14	15	14	16	17	18	16	17	18	11	16	16	11	18	14	16	17	17	12	17	17	16	18	17	13	16	17	9	13	11
emb|CDP49245.1|	c232.a1.a1_Phosphoribosylformylglycinamidine_synthetase_PurS	8	8	7	7	7	7	7	7	7	7	7	7	7	8	8	8	8	8	8	8	7	7	8	8	8	8	8	7	8	8	8	8	8	7	8	8	8	8	8	7	8	8	8	8	8	7	8	7
emb|CDP49779.1|	c233.a1.a1_Hypothetical_protein_PFCIRM129_02030	10	11	11	10	11	11	11	11	11	11	11	10	8	10	9	8	8	9	9	10	9	9	9	9	9	9	9	9	9	10	10	10	11	9	9	9	10	10	9	9	9	9	9	8	8	11	10	9
emb|CDP47762.1|	c234.a1.a1_Dihydrofolate_reductase	9	11	11	10	9	9	7	12	8	6	9	12	8	9	10	11	12	12	10	12	12	8	11	12	11	12	13	8	12	12	7	13	12	8	11	12	8	11	11	7	12	12	8	12	11	7	9	10
emb|CDP49226.1|	c235.a1.a1_Glucose-6-phosphate_isomerase_(GPI)_(Phosphoglucose_isomerase)_(PGI)_(Phosphohexose_isomerase)_(PHI)	18	20	19	19	22	20	21	20	20	20	20	19	18	22	20	18	19	19	20	21	20	20	20	21	21	19	19	20	21	21	20	20	20	20	20	20	20	21	21	19	22	20	20	19	18	21	21	17
emb|CDP49226.1|	c235.a2.a1_Glucose-6-phosphate_isomerase_(GPI)_(Phosphoglucose_isomerase)_(PGI)_(Phosphohexose_isomerase)_(PHI)	17	19	18	18	21	19	20	19	19	19	19	18	17	21	19	17	18	18	19	20	19	19	19	20	20	18	18	19	20	20	19	19	19	19	19	19	19	20	20	18	21	19	19	18	17	19	19	15
emb|CDP49580.1|	c236.a1.a1_Electron_transfer_flavoprotein_(FixA_protein)	24	22	23	23	23	23	21	23	23	23	24	22	20	22	22	22	22	21	21	23	23	19	23	21	24	21	20	20	22	22	22	22	23	18	21	21	22	23	21	23	20	22	20	23	22	19	18	19
emb|CDP49717.1|	c237.a1.a1_Inorganic_pyrophosphatase	12	14	13	12	15	15	18	18	15	15	14	15	15	17	16	16	15	19	17	17	16	20	19	19	18	19	18	18	17	19	18	18	16	20	18	16	18	18	18	15	19	16	19	17	13	17	16	16
emb|CDP49429.1|	c238.a1.a1_Methyltransferase	7	7	9	8	6	8	6	7	6	9	8	5	5	8	6	8	8	8	9	8	8	8	8	9	8	9	8	9	8	8	9	8	9	8	7	9	8	8	7	8	9	8	8	8	9	8	9	6
emb|CDP49429.1|	c238.a2.a1_Methyltransferase	6	6	8	7	5	7	5	7	6	8	8	5	5	7	5	7	7	7	8	7	7	7	7	9	7	8	7	8	7	7	8	7	8	7	7	8	7	7	7	7	8	7	7	7	8	7	8	5
emb|CDP48965.1|	c239.a1.a1_nucleoside-diphosphate-sugar_epimerases	11	12	11	13	13	11	10	12	11	10	13	13	13	12	11	12	12	12	11	11	13	11	12	13	12	12	12	11	11	13	11	12	12	12	12	13	10	13	13	12	12	13	11	12	12	13	13	11
emb|CDP49019.1|	c240.a1.a1_Heat_shock_protein_transcriptional_repressor_HspR1_(Hspr1_protein)	17	17	17	17	17	17	14	17	18	15	17	17	18	17	17	17	17	17	14	17	18	15	17	17	16	15	16	16	16	17	14	17	16	16	17	17	13	17	16	14	17	16	15	17	17	14	17	17
emb|CDP47755.1|	c241.a1.a1_precorrin_methylase_(precorrin-3B_C17-methyltransferase)_CbiE/G/H_fusion_protein	26	26	27	29	27	26	25	28	27	27	27	27	24	27	26	24	24	23	26	21	24	24	23	25	22	25	26	26	25	23	27	26	25	26	24	25	25	22	25	26	24	25	24	25	25	24	23	21
emb|CDP47584.1|	c242.a1.a1_Tryptophan_synthase_beta_subunit	14	14	16	15	14	13	16	16	16	15	16	14	14	18	15	13	15	17	17	14	17	17	18	17	15	17	16	18	16	16	17	15	15	15	16	16	16	16	14	15	16	16	17	17	16	17	15	15
emb|CDP49440.1|	c243.a1.a1_Ferredoxin	4	5	5	5	5	5	3	5	5	4	5	5	5	5	5	4	5	4	3	3	4	4	4	5	4	4	4	5	3	4	4	3	3	4	3	4	5	5	4	3	3	4	4	5	5	3	5	5
emb|CDP47569.1|	c244.a1.a1_Translation_initiation_factor_IF-3	30	29	31	29	30	31	27	31	27	26	30	30	26	29	30	28	25	28	25	28	29	26	29	28	29	29	29	26	29	28	26	28	29	26	28	28	26	28	29	25	28	28	26	26	25	26	29	31
emb|CDP48796.1|	c245.a1.a1_Cobalamin_adenosyltransferase	15	15	15	14	15	14	15	15	14	15	15	15	14	15	15	14	15	15	15	15	15	15	15	15	13	15	15	15	15	15	15	15	15	15	14	14	15	15	15	15	15	15	15	14	14	13	13	11
emb|CDP48796.1|	c245.a2.a1_Cobalamin_adenosyltransferase	13	13	13	12	13	13	13	13	13	13	13	13	12	13	13	12	13	13	14	13	13	13	13	13	12	13	13	13	13	13	13	13	13	13	13	13	13	13	13	13	13	13	13	12	13	14	14	11
emb|CDP49608.1|	c246.a1.a1_Short_chain_dehydrogenase	10	10	10	11	12	10	13	10	12	11	11	11	8	11	11	11	12	12	12	12	12	12	12	12	11	11	10	12	12	12	13	11	11	13	13	12	13	11	12	12	12	13	11	12	11	9	10	8
emb|CDP47964.1|	c247.a1.a1_30S_ribosomal_protein_S12	17	15	17	17	18	18	19	17	16	19	16	15	17	17	16	16	16	15	20	15	18	19	16	16	16	16	16	19	15	14	16	16	16	21	16	17	20	16	17	17	15	16	18	14	14	20	16	16
emb|CDP48799.1|	c248.a1.a1_ATP_synthase_epsilon_chain_(ATP_synthase_F1_sector_epsilon_subunit)	9	9	11	11	10	11	10	11	11	10	11	11	11	11	11	12	12	12	10	11	12	11	12	12	13	13	12	10	10	13	11	13	12	10	11	12	11	12	12	11	11	12	11	11	12	11	12	12
emb|CDP49795.1|	c249.a1.a1_Thioredoxin	8	10	9	10	11	11	8	11	11	9	10	11	8	10	10	9	10	10	10	10	9	9	10	11	11	11	9	10	11	11	10	11	10	10	11	11	10	11	10	10	11	11	9	10	11	7	9	7
emb|CDP48615.1|	c250.a1.a1_Hypothetical_protein_PFCIRM129_04145	14	14	13	14	16	14	15	17	17	16	16	14	14	15	15	16	15	14	16	16	14	15	17	15	16	14	13	16	14	14	16	14	13	14	15	15	15	12	13	17	12	13	16	14	13	17	15	14
emb|CDP49403.1|	c251.a1.a1_Phage_shock_protein_A	20	18	20	16	18	18	22	21	20	20	20	21	18	19	20	24	26	23	24	25	24	24	23	23	19	21	22	23	24	24	23	22	24	23	24	25	22	24	23	25	24	23	25	25	25	21	21	20
emb|CDP48708.1|	c252.a1.a1_Aconitase,_Aconitate_hydratase	29	30	34	33	35	29	35	33	33	32	37	31	34	38	35	29	30	30	28	35	32	30	35	32	34	30	28	30	34	34	30	30	29	29	35	33	27	33	33	29	31	32	34	32	35	32	32	31
emb|CDP49311.1|	c253.a1.a1_FeS_assembly_protein_SufD	19	19	19	21	19	22	21	24	21	22	22	22	16	21	21	19	19	19	19	19	20	19	22	17	17	19	19	20	21	21	17	22	20	17	22	21	18	20	22	20	21	20	16	21	18	21	22	19
emb|CDP49697.1|	c254.a1.a1_Protein_of_unknown_function	7	6	7	10	8	6	8	7	8	9	7	8	7	7	7	8	7	8	10	9	8	8	7	7	10	7	9	9	8	7	9	7	8	10	8	8	7	7	8	8	7	8	8	7	6	7	7	6
emb|CDP49838.1|	c255.a1.a1_Sulfite_reductase	26	26	26	30	30	28	32	27	25	31	28	27	28	31	28	26	23	20	29	24	24	26	24	22	26	26	25	27	25	26	25	24	26	22	27	25	27	23	25	26	24	27	21	22	21	28	28	26
emb|CDP49838.1|	c255.a2.a1_Sulfite_reductase	31	30	30	35	36	32	38	31	29	37	34	33	34	36	34	28	23	23	31	27	26	29	28	25	29	29	28	29	29	28	27	28	28	26	31	29	30	25	28	30	26	29	22	23	23	23	23	23
emb|CDP49520.1|	c256.a1.a1_Peroxidase	13	12	13	11	13	12	12	13	14	12	12	11	11	13	13	13	13	13	12	13	12	12	14	15	12	14	13	12	14	12	13	11	14	12	12	14	13	12	14	13	12	14	14	14	14	20	18	15
emb|CDP49520.1|	c256.a2.a1_Peroxidase	17	16	17	15	17	16	18	17	18	18	17	17	15	17	18	19	19	18	20	17	18	20	20	20	17	17	17	20	20	18	20	17	18	19	17	19	20	17	17	19	18	17	22	17	18	13	13	11
emb|CDP49301.1|	c257.a1.a1_3-oxoacyl	17	17	18	15	19	18	17	19	19	16	18	19	19	17	16	17	18	17	17	18	17	17	18	18	17	19	18	17	18	17	16	18	18	15	16	18	17	18	19	17	18	18	15	18	17	17	16	17
emb|CDP47687.1|	c258.a1.a1_50S_ribosomal_protein_L21	16	14	15	16	16	15	15	16	15	15	14	13	14	15	14	14	15	14	14	14	14	13	16	14	15	14	12	12	13	13	13	12	13	13	12	12	13	13	12	13	12	12	14	15	15	11	15	11
emb|CEG99156.1|	c259.a1.a1_Putative_hydroxymethyldihydropteridine_pyrophosphokinase	16	15	18	15	15	17	11	14	14	12	17	16	14	16	16	17	19	18	13	19	19	13	19	18	19	17	18	16	20	18	16	19	19	14	19	19	14	19	19	14	18	19	15	19	19	11	16	16
emb|CDP48861.1|	c260.a1.a1_DNA_polymerase_III,_beta_chain	14	15	13	15	15	16	16	15	15	17	15	14	13	16	16	12	14	13	16	13	13	15	14	12	13	13	13	14	12	12	14	13	13	14	13	14	14	14	13	15	13	13	14	12	11	19	16	15
emb|CDP48366.1|	c261.a1.a1_D-3-phosphoglycerate_dehydrogenase_/_erythronate_4-phosphate_dehydrogenase	19	18	19	19	19	20	24	21	20	24	21	19	19	20	23	21	17	21	23	22	22	23	20	18	18	24	23	23	21	21	23	19	21	19	21	20	22	22	21	21	21	21	23	19	19	24	22	19
emb|CDP48366.1|	c261.a2.a1_D-3-phosphoglycerate_dehydrogenase_/_erythronate_4-phosphate_dehydrogenase	18	18	19	18	19	19	23	20	19	23	20	19	18	19	22	20	17	20	22	21	22	22	20	18	17	23	22	22	21	21	22	18	20	18	21	19	21	21	20	20	21	20	22	19	19	22	20	18
emb|CDP49278.1|	c262.a1.a1_4-hydroxy-3-methylbut-2-en-1-yl_diphosphate_synthase_(1-hydroxy-2-methyl-2-(E)-butenyl_4-diphosphate_synthase)	19	17	17	18	19	20	17	20	19	17	20	19	19	20	19	19	18	19	16	19	20	18	20	19	16	19	19	18	19	18	17	19	20	17	19	19	18	20	19	16	19	19	18	19	19	17	19	20
emb|CDP48210.1|	c263.a1.a1_CTP_synthase_(UTP--ammonia_ligase)_(CTP_synthetase)	19	19	20	18	20	19	18	20	20	21	20	18	17	19	19	18	18	19	21	19	20	18	20	21	19	17	20	18	20	19	19	20	19	18	18	21	17	19	19	19	19	16	19	18	19	20	20	16
emb|CDP49682.1|	c264.a1.a1_two_component_system_response_regulator	11	13	11	12	16	14	14	14	14	12	14	14	11	13	14	12	12	13	10	13	11	12	13	11	8	8	7	12	13	13	8	10	10	12	12	12	12	13	13	14	15	12	9	9	9	22	23	19
emb|CDP47574.1|	c265.a1.a1_FtsH	24	25	26	26	29	29	20	27	28	22	29	27	19	27	25	25	25	26	22	27	27	27	30	30	26	27	27	23	27	28	24	29	27	25	29	28	22	27	27	22	26	27	21	25	25	22	26	18
emb|CDP49273.1|	c266.a1.a1_Transcription_termination/_antitermination_factor_NusA	21	18	20	20	20	20	21	22	18	20	20	20	18	24	19	20	18	19	19	15	19	18	19	19	17	16	17	18	20	20	18	18	18	19	19	20	18	17	19	19	19	19	18	18	19	21	23	18
emb|CDP49697.1|	c267.a1.a1_Protein_of_unknown_function	5	5	5	3	5	4	4	4	4	4	5	4	5	5	5	5	5	5	4	5	5	4	5	5	5	5	5	4	5	4	4	5	5	4	5	5	4	5	5	4	5	5	4	5	5	2	3	3
emb|CDP49399.1|	c268.a1.a1_Inosine-5-monophosphate_dehydrogenase_(IMP_dehydrogenase)_(IMPDH)_(IMPD)_/_GMP_reductase	14	14	14	14	15	14	18	18	17	17	18	16	17	17	17	16	17	15	18	15	18	16	18	15	12	15	13	15	17	17	15	15	16	16	15	17	18	15	15	18	14	16	17	14	16	16	15	13
emb|CDP49399.1|	c268.a2.a1_Inosine-5-monophosphate_dehydrogenase_(IMP_dehydrogenase)_(IMPDH)_(IMPD)_/_GMP_reductase	13	13	13	13	14	13	17	17	16	15	17	15	15	15	15	14	15	13	17	14	17	14	17	13	11	14	12	13	16	16	13	14	15	15	14	16	16	14	14	16	12	15	15	12	14	16	16	14
emb|CDP47878.1|	c269.a1.a1_ATP-binding_protein_opuCA_of_Glycine_betaine/carnitine/choline_ABC_transporter	6	7	7	8	6	6	8	7	8	8	6	6	7	6	6	6	6	6	8	5	6	6	6	6	6	5	6	7	6	6	7	6	5	6	6	5	5	5	5	5	6	6	6	5	5	22	23	20
emb|CDP47878.1|	c269.a2.a1_ATP-binding_protein_opuCA_of_Glycine_betaine/carnitine/choline_ABC_transporter	6	6	7	8	6	6	8	7	8	8	6	6	7	6	6	7	7	6	7	6	7	7	7	7	7	6	7	8	7	6	8	7	6	7	7	6	6	6	6	6	7	7	7	6	6	21	22	18
emb|CDP49697.1|	c269.a3.a1_Protein_of_unknown_function	2	2	2	2	2	2	2	2	2	2	2	2	2	2	2	1	1	2	2	1	1	1	1	1	1	1	1	1	1	2	1	1	1	1	1	1	1	1	1	1	1	1	1	1	1	2	3	3
emb|CDP49203.1|	c270.a1.a1_Lactaldehyde_dehydrogenase	16	15	15	18	18	20	16	19	17	17	19	17	13	22	21	12	13	12	12	13	14	11	14	13	13	11	13	11	17	15	13	14	13	12	13	13	12	14	13	15	16	15	12	14	12	26	22	25
emb|CDP48561.1|	c271.a1.a1_polar_amino_acid_ABC_transporter,_binding_protein_component	16	17	16	17	17	16	16	16	16	17	17	16	16	16	17	16	17	16	17	16	16	16	16	17	15	16	16	16	15	16	17	16	16	16	16	16	16	16	16	16	16	16	16	16	17	15	15	14
emb|CDP49158.1|	c272.a1.a1_Hypothetical_protein_PFCIRM129_10290	6	5	6	5	7	6	3	5	7	2	5	5	6	5	6	5	7	7	3	6	6	5	6	7	4	7	7	5	6	6	3	7	7	5	7	6	5	6	6	5	7	6	5	7	6	3	6	6
emb|CDP49834.1|	c273.a1.a1_Ribose-5-phosphate_isomerase_3	14	14	15	13	13	14	13	13	14	15	14	14	10	15	13	17	17	16	17	17	17	15	17	17	16	17	17	16	17	17	15	15	15	15	16	17	16	17	16	15	16	16	15	16	17	12	15	12
emb|CDP49230.1|	c274.a1.a1_Phosphatidylethanolamine-binding_protein	11	9	11	13	10	11	13	9	9	14	10	10	11	9	8	12	11	11	13	10	9	13	14	11	12	11	12	13	12	11	14	12	11	14	11	13	14	10	11	14	11	11	14	13	12	13	14	10
emb|CDP47664.1|	c275.a1.a1_30S_Ribosomal_protein_S20p	11	10	10	11	11	11	11	9	8	11	10	11	11	11	11	10	10	9	11	11	11	11	10	10	11	8	9	11	9	10	11	11	11	12	11	11	11	11	10	10	9	10	10	9	8	10	10	11
emb|CDP48804.1|	c276.a1.a1_ATP_synthase_B_chain_(F0F1_ATP_synthase_subunit_B)	10	8	9	8	9	8	10	11	11	10	11	11	10	11	9	12	11	11	12	12	12	11	12	12	12	12	11	11	12	12	11	13	12	11	12	12	11	12	12	11	12	12	11	12	12	10	11	11
emb|CDP49749.1|	c277.a1.a1_phosphoglycerate_mutase/fructose-2,6-bisphosphatase	13	13	13	15	15	15	14	15	16	14	16	14	12	15	15	16	16	16	14	16	16	14	16	16	16	15	16	14	16	15	14	16	16	15	15	15	14	16	15	14	16	15	14	16	15	14	15	12
emb|CDP49511.1|	c278.a1.a1_Aldo/keto_reductases,_related_to_diketogulonate_reductase	15	15	15	15	17	15	15	17	15	16	15	15	14	15	15	15	17	17	16	15	15	15	17	15	15	17	15	16	17	15	16	17	15	16	17	17	16	17	17	16	17	15	16	15	15	11	10	8
emb|CDP49511.1|	c278.a2.a1_Aldo/keto_reductases,_related_to_diketogulonate_reductase	10	10	10	10	12	10	12	12	10	13	10	10	9	10	11	10	12	12	13	10	10	12	12	10	10	12	10	13	12	10	13	12	10	13	12	13	13	12	12	13	12	10	13	10	10	12	11	8
emb|CDP49049.1|	c279.a1.a1_Iron-dependent_repressor	13	13	13	12	13	13	13	13	13	12	13	12	14	13	13	13	13	13	11	14	13	12	13	13	13	13	13	11	13	13	11	11	13	12	14	13	12	14	14	10	14	13	11	13	13	12	15	13
emb|CDP49566.1|	c280.a1.a1_UDP-glucose_4-epimerase	20	19	18	19	19	21	19	21	22	18	21	22	18	20	20	20	21	20	21	21	21	20	23	21	18	20	20	20	22	22	19	21	21	19	22	22	19	21	21	20	19	20	20	20	20	22	23	20
emb|CDP48682.1|	c281.a1.a1_Glycine_dehydrogenase	24	26	24	25	26	26	24	28	27	24	26	26	21	24	27	21	24	24	22	24	25	23	23	22	21	24	22	23	25	25	21	25	24	23	24	23	22	24	25	21	24	21	22	21	24	25	28	24
emb|CDP48630.1|	c282.a1.a1_Phosphoribosyl_isomerase_A_(1-(5-phosphoribosyl)-5	8	7	8	8	8	8	6	8	8	6	8	8	7	7	8	8	8	8	6	8	8	8	8	8	8	7	8	8	8	8	8	8	8	7	8	8	8	8	7	8	8	8	9	8	8	6	7	7
emb|CDP49750.1|	c283.a1.a1_Pyridine_nucleotide-disulphide_oxidoreductase	18	18	18	20	23	16	23	20	21	23	21	18	19	21	18	20	17	20	19	19	19	22	20	18	17	20	19	22	19	20	20	16	18	22	21	20	20	19	16	23	21	17	22	19	17	33	27	25
emb|CDP49750.1|	c283.a2.a1_Pyridine_nucleotide-disulphide_oxidoreductase	17	17	16	19	21	16	22	20	20	23	20	18	17	20	17	20	18	19	19	18	18	22	18	18	16	18	18	22	20	20	20	16	18	22	21	20	20	17	16	23	19	17	22	17	16	30	24	22
emb|CDP47840.1|	c284.a1.a1_Phosphoribosylaminoimidazolecarboxamide_formyltransferase_(AICAR_transformylase)	17	16	18	19	21	18	21	18	21	23	20	20	13	21	19	15	14	14	22	17	18	18	17	20	16	16	16	18	16	18	20	17	19	22	18	16	18	17	16	19	14	14	15	19	15	20	17	20
emb|CDP49793.1|	c285.a1.a1_Forkhead-associated_protein	15	15	14	15	15	15	12	15	15	12	14	15	14	15	15	15	16	14	13	15	15	13	17	16	15	15	15	13	15	17	13	16	15	13	17	15	13	15	14	13	17	16	14	15	15	13	15	14
emb|CDP48842.1|	c286.a1.a1_LmbE-like_protein	15	15	15	17	18	14	11	14	15	12	16	16	13	13	14	16	16	17	11	18	17	10	19	19	15	17	18	10	19	18	13	19	19	11	18	18	11	17	17	13	18	18	11	17	16	10	17	13
emb|CDP48842.1|	c286.a2.a1_LmbE-like_protein	15	15	15	17	18	14	11	14	15	12	16	16	13	13	14	17	16	17	11	19	17	10	19	19	16	18	19	10	19	19	13	20	20	11	18	18	11	17	17	13	18	18	11	17	16	10	16	13
emb|CDP49448.1|	c287.a1.a1_Alanine_racemase	17	17	20	22	24	20	22	20	21	23	19	21	19	22	21	19	21	21	20	20	21	23	20	20	18	22	21	23	21	20	20	21	21	21	20	21	22	18	20	22	21	19	21	21	22	23	23	20
emb|CDP49215.1|	c288.a1.a1_Endoribonuclease_L-PSP	7	6	6	8	7	6	7	8	6	7	6	6	5	7	8	7	6	6	8	6	7	7	7	8	7	7	6	8	6	7	8	6	6	7	6	7	7	6	6	8	6	7	8	7	6	12	10	11
emb|CDP49215.1|	c288.a2.a1_Endoribonuclease_L-PSP	9	8	8	10	9	8	9	10	8	9	8	8	7	9	10	9	8	8	10	8	9	9	9	10	9	9	8	10	8	9	10	8	8	9	8	9	9	8	8	10	8	9	10	9	8	10	8	9
emb|CDP48854.1|	c289.a1.a1_Metal_binding_protein	15	14	16	14	17	15	15	16	16	15	17	16	15	15	16	15	16	16	15	16	16	15	16	16	16	16	16	15	15	16	15	16	16	15	16	16	15	16	16	15	16	16	15	16	16	9	12	11
emb|CDP48854.1|	c289.a2.a1_Metal_binding_protein	15	14	16	13	16	15	14	16	16	14	17	16	15	15	16	14	16	15	14	15	16	14	15	16	16	15	16	14	14	15	14	16	16	14	15	15	14	15	15	14	16	16	14	16	15	9	12	11
emb|CDP48395.1|	c290.a1.a1_Hypothetical_protein_PFCIRM129_02970	10	10	10	11	10	12	12	13	12	12	13	11	11	12	12	12	13	10	12	13	12	13	11	11	13	13	13	13	12	12	13	11	12	13	10	13	13	12	11	12	10	13	12	11	10	11	9	8
emb|CDP49568.1|	c291.a1.a1_Polyphosphate_glucokinase	7	9	8	8	8	7	7	8	9	9	9	9	9	7	9	5	8	8	7	7	7	7	8	7	6	7	7	7	8	8	6	6	8	8	8	8	8	8	7	7	8	8	7	7	7	9	9	8
emb|CDP49568.1|	c291.a2.a1_Polyphosphate_glucokinase	8	10	9	9	9	8	7	9	10	9	10	10	9	8	10	7	9	8	7	8	8	8	9	8	8	8	8	7	9	9	7	7	9	8	9	9	8	9	8	7	9	9	8	8	8	8	8	8
emb|CEG98553.1|	c292.a1.a1_Glutamyl-tRNA(Gln)_amidotransferase_subunit_A_(Glu-ADT_subunit_A)	18	20	19	20	20	17	21	21	19	23	19	22	20	19	21	18	17	17	19	19	20	22	19	20	19	21	17	21	19	20	19	20	18	19	19	20	18	21	18	22	18	21	19	19	17	21	19	19
emb|CDP48090.1|	c293.a1.a1_2-oxoisovalerate_dehydrogenase_subunit_beta_(Branched-chain_alpha-keto_acid_dehydrogenase_E1_component_beta_chain)_(BCKDH_E1-beta)_Pyruvate_dehydrogenase_E1_component_subunit_beta	11	15	15	12	15	15	14	16	15	14	15	15	13	15	15	12	15	15	12	15	16	12	15	15	13	15	15	14	15	15	13	16	15	14	15	15	14	15	15	12	15	15	13	15	15	12	15	14
emb|CDP48994.1|	c294.a1.a1_Hypothetical_protein_PFCIRM129_06175	8	6	6	7	7	7	5	6	6	6	6	7	7	7	7	7	6	6	5	6	6	6	7	6	7	6	6	6	6	7	5	6	6	5	6	6	6	6	6	5	6	6	5	6	6	6	7	8
emb|CDP49173.1|	c295.a1.a1_Dihydroxy-acid_dehydratase	23	26	25	26	25	26	24	26	25	24	27	26	25	28	27	22	22	23	19	23	25	21	24	25	23	24	24	22	24	26	20	24	24	21	25	24	21	23	24	19	25	24	22	22	25	20	25	24
emb|CDP48982.1|	c296.a1.a1_Ribose-phosphate_pyrophosphokinase	15	18	15	18	18	17	14	18	17	15	18	18	14	19	19	18	16	18	15	18	19	16	16	17	15	15	15	17	18	18	16	17	19	17	19	18	16	16	17	18	17	17	16	14	17	16	19	14
emb|CDP48824.1|	c297.a1.a1_Dihydroxyacetone_kinase	26	28	26	30	27	31	28	29	30	28	28	26	24	30	27	15	14	17	18	17	22	17	18	19	12	14	17	17	19	17	16	18	20	20	19	21	20	18	17	20	23	21	14	17	18	31	32	26
emb|CDP48486.1|	c298.a1.a1_DNA_gyrase_subunit_A	28	28	25	24	27	27	26	26	27	24	28	29	25	28	26	19	25	23	22	25	25	22	23	23	21	24	21	23	24	21	23	24	25	25	22	24	23	23	24	21	22	20	21	21	21	25	26	23
emb|CDP48089.1|	c299.a1.a1_dihydrolipoyllysine-residue_(2-methylpropanoyl)transferase._Lipoamide_acyltransferase_component_of_branched-chain_alpha-keto_acid_dehydrogenase_complex_(E2)_(Dihydrolipoamide_branched_chain_transacylase)	10	11	10	11	10	11	12	12	12	12	13	12	8	11	12	12	13	12	13	13	12	12	12	12	11	12	11	12	12	13	13	11	11	12	12	12	12	12	12	13	11	12	11	12	11	13	11	9
emb|CDP48089.1|	c299.a2.a1_dihydrolipoyllysine-residue_(2-methylpropanoyl)transferase._Lipoamide_acyltransferase_component_of_branched-chain_alpha-keto_acid_dehydrogenase_complex_(E2)_(Dihydrolipoamide_branched_chain_transacylase)	12	13	12	13	12	13	12	14	12	12	15	14	10	13	14	14	15	14	13	15	14	12	14	14	13	14	13	12	14	15	13	13	13	12	14	14	12	14	14	13	13	14	11	14	13	12	10	8
emb|CDP49623.1|	c300.a1.a1_Hypothetical_protein_PFCIRM129_01195	14	13	13	14	13	13	12	13	13	13	13	13	13	13	14	13	12	12	13	13	14	13	12	12	14	13	13	13	13	13	13	13	13	13	12	13	13	13	13	12	12	12	12	12	12	14	13	13
emb|CDP48334.1|	c301.a1.a1_two-component_response_regulator	9	9	9	9	8	8	6	9	7	8	9	8	9	8	8	7	8	9	6	9	8	8	9	8	9	9	9	8	10	9	6	9	9	7	9	8	7	8	9	8	9	7	6	7	8	8	8	10
emb|CDP49067.1|	c302.a1.a1_Restriction_endonuclease_PvuRts1_I	20	18	19	21	19	18	18	21	19	20	21	19	18	21	20	19	21	19	18	21	19	18	19	21	19	18	18	18	19	19	20	19	18	20	19	19	18	19	19	19	19	19	20	19	19	16	17	17
emb|CDP47730.1|	c303.a1.a1_PTS-dependent_dihydroxyacetone_kinase,ADP-binding_subunit_DhaL	15	15	15	17	17	15	16	17	17	18	17	13	15	15	16	16	15	14	18	16	15	17	15	14	16	13	14	19	15	17	18	15	17	17	16	16	17	16	15	17	16	15	15	12	13	19	18	15
emb|CDP49464.1|	c304.a1.a1_Thiosulfate_sulfurtransferase	22	22	23	22	22	22	20	24	24	19	23	22	21	22	22	22	22	24	18	23	24	21	24	24	23	24	24	20	23	24	19	24	23	20	23	23	20	23	23	21	23	23	19	23	23	10	15	13
emb|CDP49464.1|	c304.a2.a1_Thiosulfate_sulfurtransferase	16	15	17	17	17	16	14	18	18	13	17	16	14	16	16	17	16	18	13	17	17	14	18	18	18	17	18	13	17	18	14	18	17	14	17	17	13	17	17	14	17	17	14	17	17	15	17	16
emb|CDP47568.1|	c305.a1.a1_50S_ribosomal_protein_L35	20	18	19	20	18	18	16	18	7	16	19	18	20	19	18	19	19	18	14	19	17	16	18	18	16	16	16	16	17	17	13	16	18	16	18	18	15	17	17	15	17	17	16	17	17	16	17	14
emb|CDP49419.1|	c306.a1.a1_Hypothetical_protein_PFCIRM129_11780	15	16	14	17	16	16	12	17	14	12	14	14	14	16	15	16	17	16	14	17	16	12	16	16	16	16	16	12	17	15	13	16	17	12	16	16	11	16	16	13	17	17	11	16	14	13	17	14
emb|CDP48036.1|	c307.a1.a1_Hypothetical_protein_PFCIRM129_08695	9	10	10	9	10	10	10	9	9	10	10	9	9	10	10	9	9	10	10	9	9	10	9	9	9	9	9	10	9	9	10	9	9	10	9	10	10	9	10	10	9	9	10	10	10	8	10	10
emb|CDP47554.1|	c308.a1.a1_Tyrosyl-tRNA_synthetase_(Tyrosine--tRNA_ligase)_(TyrRS)	17	15	15	16	17	15	20	17	17	20	16	16	17	18	18	16	16	15	17	16	18	17	16	15	14	18	15	16	16	14	18	15	16	14	15	15	18	15	15	18	15	16	15	14	14	16	16	15
emb|CDP47554.1|	c308.a2.a1_Tyrosyl-tRNA_synthetase_(Tyrosine--tRNA_ligase)_(TyrRS)	17	15	15	16	17	15	20	17	17	20	16	16	17	18	18	16	16	15	17	16	18	17	16	15	14	18	15	16	16	14	18	15	16	14	15	15	18	15	15	18	15	16	15	14	14	16	16	15
emb|CDP48603.1|	c309.a1.a1_Carbamoyl-phosphate_synthase_small_chain	10	12	11	11	14	14	12	13	12	15	14	15	12	13	14	12	13	12	15	12	15	13	12	12	13	12	16	13	12	13	15	13	11	14	14	15	12	12	14	12	12	13	15	13	11	8	10	8
emb|CDP48603.1|	c309.a2.a1_Carbamoyl-phosphate_synthase_small_chain	9	10	9	10	10	11	9	11	10	11	12	11	10	10	10	11	10	11	12	11	10	11	10	10	10	10	12	11	10	9	12	10	9	10	10	11	10	10	10	10	10	9	11	10	10	12	12	10
emb|CDP49107.1|	c310.a1.a1_Amino_acid-binding_ACT	12	12	12	12	11	13	13	12	13	13	13	12	12	13	11	14	14	14	14	14	12	14	14	13	14	13	13	14	14	14	11	14	13	14	13	14	14	13	13	14	14	14	13	13	13	13	13	13
emb|CDP48381.1|	c311.a1.a1_Hypothetical_protein_PFCIRM129_02900	14	13	11	14	15	15	19	14	15	15	16	15	13	12	14	13	13	13	16	15	14	16	15	14	10	10	11	16	14	15	16	15	15	16	13	15	15	14	15	17	12	11	14	14	12	15	17	12
emb|CDP48050.1|	c312.a1.a1_Chaperone_protein_dnaJ_2_(DnaJ2_protein)_(Heat_shock_protein_40_2)	22	22	21	21	21	23	20	23	19	20	24	22	20	23	22	21	22	22	21	23	23	20	22	24	22	22	24	18	22	23	19	22	22	20	24	23	19	23	23	21	22	22	19	21	21	13	16	18
emb|CDP48050.1|	c312.a2.a1_Chaperone_protein_dnaJ_2_(DnaJ2_protein)_(Heat_shock_protein_40_2)	19	19	18	18	18	20	16	20	16	16	21	19	16	20	19	17	19	19	17	20	20	16	19	21	18	19	21	14	19	20	15	19	19	16	21	20	15	20	20	17	19	19	15	18	18	15	18	20
emb|CDP48378.1|	c313.a1.a1_Hypothetical_secreted_and_membrane_protein	16	16	18	18	19	17	18	18	20	15	16	16	16	20	17	17	17	18	15	15	17	19	18	20	18	17	18	17	17	15	16	17	16	15	15	17	18	16	17	18	17	18	17	18	17	18	20	17
emb|CDP48378.1|	c313.a2.a1_Hypothetical_secreted_and_membrane_protein	17	17	19	19	20	18	19	19	21	17	17	17	17	21	18	18	18	19	17	16	18	20	19	21	19	18	19	18	18	16	18	18	17	16	16	18	20	17	18	20	18	19	19	19	18	17	17	15
emb|CDP49579.1|	c314.a1.a1_Electron_transfer_flavoprotein,_carnitine_metabolism_(FixB_protein)	16	15	16	14	16	16	12	17	16	14	16	16	14	16	17	14	15	15	13	16	16	15	17	16	14	16	16	14	16	15	15	16	15	14	16	15	13	15	14	15	15	15	13	14	15	10	14	14
emb|CDP49340.1|	c315.a1.a1_acetyltransferase	8	8	8	8	8	8	9	8	8	9	8	8	8	8	8	8	8	8	9	8	8	9	8	8	7	8	8	8	8	8	9	8	8	9	8	8	9	8	8	9	8	8	8	8	8	9	8	8
emb|CDP49476.1|	c316.a1.a1_Hypothetical_protein_PFCIRM129_12125	8	10	9	10	9	9	11	9	9	11	8	9	8	9	10	10	10	10	10	9	10	12	9	10	10	10	10	11	10	10	14	11	10	12	10	10	12	8	11	13	9	9	12	9	10	14	11	11
emb|CDP48817.1|	c317.a1.a1_2-dehydropantoate_2-reductase	15	14	15	15	15	14	15	14	15	15	15	14	14	16	14	13	14	14	14	15	15	15	14	14	15	15	14	15	15	14	16	15	15	15	14	14	15	15	14	13	14	14	13	14	14	16	15	13
emb|CDP49264.1|	c318.a1.a1_Dihydrodipicolinate_reductase_(DHPR)	10	12	11	11	11	11	13	11	11	12	11	11	10	11	13	10	11	11	12	12	11	12	12	11	11	10	10	13	12	12	14	11	11	12	11	9	13	11	12	11	11	11	10	11	10	14	11	11
emb|CDP49795.1|	c319.a1.a1_Thioredoxin	10	10	9	8	8	8	8	9	8	9	9	8	9	8	8	9	10	9	7	7	8	8	10	8	8	7	7	7	8	8	7	7	8	7	7	8	7	9	8	7	7	9	8	9	8	7	8	8
emb|CDP48781.1|	c320.a1.a1_Alpha-glucan_phosphorylase	21	25	23	23	27	26	28	28	29	26	28	27	24	27	27	33	31	34	29	30	31	30	32	30	28	28	30	29	30	33	29	30	28	27	31	28	28	28	29	27	28	29	30	30	29	25	28	25
emb|CEG99680.1|	c321.a1.a1_Periplasmic_substrate-binding_component_of_ABC-type_sulfonate/nitrate/taurine_transport_system	9	10	11	11	14	11	5	8	6	6	10	12	11	12	12	20	21	21	21	19	21	22	20	22	19	19	22	19	21	20	17	22	21	19	20	21	20	19	20	22	20	20	19	21	20	1	2	1
emb|CDP48398.1|	c322.a1.a1_DEAD/DEAH_box_helicase_domain_protein	24	23	24	24	24	24	25	24	23	25	24	23	21	24	24	23	23	22	25	23	23	25	23	24	23	23	23	24	22	21	23	22	22	24	25	25	23	22	19	23	22	20	23	19	21	22	19	21
emb|CEG99686.1|	c322.a2.a1_SDS_hydrolase_SdsA1	5	4	4	6	6	6	3	3	3	5	4	4	6	6	5	7	8	9	7	8	8	8	9	9	6	7	6	9	9	9	6	9	8	7	8	8	8	8	8	9	9	9	8	8	7	3	3	3
emb|CDP48533.1|	c323.a1.a1_Glycosyltransferase,_family_2	18	19	21	20	22	21	20	23	22	19	22	20	17	24	21	25	24	26	24	27	25	24	26	27	24	23	26	24	26	25	23	26	26	23	26	26	20	26	26	24	26	25	23	25	25	18	19	14
emb|CDP49055.1|	c324.a1.a1_Cold_shock_protein_CspB	10	10	10	10	10	10	10	10	10	9	10	10	10	10	9	10	10	10	10	10	10	11	10	10	10	10	10	10	10	11	10	10	10	10	10	10	10	10	10	10	10	10	9	9	10	9	10	10
emb|CDP47884.1|	c325.a1.a1_Phosphoribosyltransferase/nitroreductase_(fusion_gene)_(Nicotinate-nucleotide-dimethylbenzimidazole_phosphoribosyltransferase)	18	16	16	20	18	18	15	21	20	15	20	21	18	21	19	19	18	21	15	18	19	14	19	19	19	20	19	15	19	18	14	18	16	14	19	19	15	20	19	14	20	18	16	21	19	13	18	16
emb|CDP47884.1|	c325.a2.a1_Phosphoribosyltransferase/nitroreductase_(fusion_gene)_(Nicotinate-nucleotide-dimethylbenzimidazole_phosphoribosyltransferase)	19	17	17	21	19	19	16	22	21	16	21	22	19	22	20	20	19	22	16	19	20	15	20	20	20	21	20	16	20	19	15	19	17	15	20	20	16	21	20	15	21	19	17	22	20	13	18	16
emb|CDP47706.1|	c326.a1.a1_ATP-dependent_Clp_protease_proteolytic_subunit_1_(Endopeptidase_Clp_1)	8	8	8	8	7	7	7	7	8	7	8	8	9	9	8	9	9	8	8	8	9	7	9	8	9	8	8	6	9	8	7	7	8	8	8	8	7	8	8	6	9	9	7	9	8	7	9	8
emb|CDP48622.1|	c327.a1.a1_Protein-export_membrane_protein_secF	15	14	15	14	16	15	14	16	15	12	15	16	14	15	15	15	15	16	13	16	16	14	15	15	16	17	16	14	16	15	12	16	16	14	16	16	14	16	14	12	16	15	13	15	16	10	16	16
emb|CDP49369.1|	c328.a1.a1_UDP-N-acetylmuramoylalanyl-D-glutamate--2,6-diaminopimelate_ligase_(UDP-N-acetylmuramyl-tripeptide_synthetase)_(Meso-diaminopimelate-adding_enzyme)_(UDP-MurNAc-tripeptide_synthetase)	17	19	19	22	19	20	19	17	19	19	19	18	18	19	18	18	18	22	20	19	20	19	21	18	20	22	22	19	19	19	20	20	20	19	19	20	18	20	19	19	20	22	19	22	19	17	14	14
emb|CDP49369.1|	c328.a2.a1_UDP-N-acetylmuramoylalanyl-D-glutamate--2,6-diaminopimelate_ligase_(UDP-N-acetylmuramyl-tripeptide_synthetase)_(Meso-diaminopimelate-adding_enzyme)_(UDP-MurNAc-tripeptide_synthetase)	12	14	15	17	14	15	15	14	14	15	14	15	14	14	13	14	14	17	16	15	16	15	17	14	15	17	17	15	15	15	16	15	16	15	14	16	14	15	15	15	16	17	15	17	15	16	13	13
emb|CDP48091.1|	c329.a1.a1_2-oxoisovalerate_dehydrogenase_subunit_alpha_(Branched-chain_alpha-keto_acid_dehydrogenase_E1_component_alpha_chain)_(BCKDH_E1-alpha)	11	11	12	12	15	15	13	17	15	11	13	13	12	14	15	14	14	16	12	15	16	17	17	16	16	14	13	14	17	15	13	14	14	15	16	18	13	13	14	13	15	15	13	16	15	10	13	12
emb|CDP49194.1|	c330.a1.a1_Orotate_phosphoribosyltransferase_(OPRT)_(OPRTase)	15	12	12	14	12	12	9	13	12	9	11	12	11	13	12	13	13	13	11	12	12	14	14	13	14	12	12	14	12	14	12	14	14	12	12	13	13	14	12	13	15	12	12	15	13	15	16	14
emb|CDP49531.1|	c331.a1.a1_Putative_purine_phosphoribosyltransferase	5	6	6	7	6	6	8	6	6	8	6	7	7	7	6	7	6	7	9	7	7	9	7	7	7	7	8	9	7	7	9	7	7	9	8	8	9	9	7	8	8	8	9	7	8	8	7	6
emb|CDP48606.1|	c332.a1.a1_Elongation_factor_P	7	8	7	7	8	7	7	7	7	6	7	7	7	7	7	7	8	6	6	7	8	7	7	7	7	8	6	8	7	8	6	7	8	7	7	7	7	8	8	8	7	8	7	7	7	6	6	7
emb|CDP47921.1|	c333.a1.a1_Translation_initiation_factor_IF-1	9	9	9	9	9	9	8	9	9	7	9	9	9	9	9	9	9	9	7	9	9	8	9	9	9	10	9	8	9	9	8	9	8	8	9	9	8	9	9	8	9	9	8	9	9	7	10	10
emb|CDP47705.1|	c334.a1.a1_ATP-dependent_Clp_protease_proteolytic_subunit_2_(Endopeptidase_Clp_2)	7	5	8	7	9	8	6	10	5	6	7	9	9	7	9	10	9	11	7	9	10	8	9	8	9	9	10	6	9	10	7	9	9	8	10	9	6	9	10	7	9	10	8	10	10	7	10	8
emb|CDP48053.1|	c335.a1.a1_6-phosphogluconate_dehydrogenase,decarboxylating	16	15	17	15	16	16	16	16	17	17	17	17	15	16	17	15	18	16	17	16	16	18	17	18	16	15	16	18	17	18	14	16	16	17	18	18	17	17	18	18	15	17	18	17	17	14	17	15
emb|CDP49308.1|	c336.a1.a1_Cysteine_desulphurases,_SufS	11	10	10	10	11	11	13	10	10	11	10	10	10	11	9	10	11	10	11	10	10	10	10	11	11	10	10	12	10	11	11	11	9	10	11	10	10	10	11	10	11	12	11	8	8	14	12	12
emb|CDP49566.1|	c337.a1.a1_UDP-glucose_4-epimerase	14	14	14	14	14	14	17	15	13	14	14	14	13	12	13	12	13	13	14	13	13	14	14	13	12	13	13	16	12	14	13	13	13	15	14	14	16	13	13	14	13	13	13	13	13	11	12	12
emb|CDP49566.1|	c337.a2.a1_UDP-glucose_4-epimerase	13	13	13	13	13	13	14	13	12	12	13	13	11	11	12	11	12	12	12	12	12	12	13	12	11	12	12	13	11	13	12	12	12	13	13	13	14	12	12	11	12	12	12	12	12	11	12	11
emb|CDP48602.1|	c338.a1.a1_Carbamoyl-phosphate_synthase_large_chain_(Carbamoyl-phosphate_synthetase_ammonia_chain)	23	26	25	26	25	22	30	27	26	26	27	25	24	29	28	26	25	25	29	28	26	30	29	26	25	27	23	31	30	25	27	27	27	28	26	27	25	26	21	28	27	27	28	26	28	24	29	23
emb|CDP49663.1|	c339.a1.a1_pyrophosphatase_PpaX	6	8	9	9	9	8	9	8	9	10	8	7	7	9	8	8	8	9	10	7	9	10	8	9	9	9	8	10	10	10	10	8	8	10	10	8	10	8	8	10	10	9	10	9	9	9	8	8
emb|CDP49248.1|	c340.a1.a1_Adenylosuccinate_lyase	18	20	21	21	21	23	19	24	24	22	22	22	20	25	23	19	20	20	20	20	21	18	19	22	17	17	16	20	23	20	17	21	19	20	21	19	21	17	18	17	19	16	21	23	19	20	21	19
emb|CDP48130.1|	c341.a1.a1_Glycerol-3-phosphate_dehydrogenase	6	7	9	7	10	8	7	8	8	8	8	7	7	9	8	6	7	10	8	7	10	9	9	9	8	9	6	8	11	10	7	8	7	9	10	8	9	8	8	8	10	10	8	7	10	18	16	16
emb|CDP48130.1|	c341.a2.a1_Glycerol-3-phosphate_dehydrogenase	8	9	10	9	12	10	9	10	10	10	10	9	8	11	10	8	9	12	10	9	12	11	11	11	10	11	8	10	13	12	9	10	9	11	12	10	11	10	10	10	12	12	10	9	12	15	13	13
emb|CDP48304.1|	c342.a1.a1_Hypothetical_protein_PFCIRM129_00855	7	6	7	8	9	7	8	7	7	8	8	6	6	9	8	9	9	8	11	10	9	10	11	11	8	9	9	10	11	11	10	9	9	10	10	10	11	11	10	11	11	10	10	10	8	8	8	7
emb|CDP49406.1|	c343.a1.a1_Glycine_cleavage_system_T_protein,aminomethyltransferase	11	10	10	11	11	11	12	12	10	13	12	11	10	12	11	11	11	11	11	10	11	10	11	10	12	10	11	11	11	12	12	11	11	9	11	11	11	11	11	13	11	12	11	11	10	12	11	11
emb|CDP48623.1|	c344.a1.a1_Protein-export_membrane_protein_secD	11	13	12	13	16	14	12	15	15	10	14	14	11	15	12	14	13	16	10	16	14	11	16	15	13	13	13	12	15	14	10	14	16	11	16	12	10	13	14	10	14	14	10	13	14	9	13	13
emb|CDP49697.1|	c345.a1.a1_Protein_of_unknown_function	9	9	9	9	9	9	9	9	9	9	9	9	9	9	9	9	9	9	9	9	9	9	9	9	9	9	9	9	9	9	9	9	9	9	9	9	9	9	9	9	9	9	9	9	9	9	9	9
emb|CDP47936.1|	c346.a1.a1_50S_ribosomal_protein_L30	10	11	11	9	10	9	10	9	9	9	10	10	9	10	9	11	10	9	9	9	9	8	9	10	10	9	10	9	10	9	9	10	9	10	10	10	9	10	10	9	10	10	10	9	9	10	9	9
emb|CDP48591.1|	c347.a1.a1_Aminopeptidase_C_(Bleomycin_hydrolase)	16	16	16	17	16	15	14	15	16	15	16	16	12	15	15	15	15	15	15	16	15	15	17	15	15	15	16	15	15	15	15	16	16	15	16	14	14	15	15	13	15	15	15	15	15	13	15	14
emb|CDP48306.1|	c348.a1.a1_Hypothetical_protein_PFCIRM129_00865	9	10	8	10	11	10	10	11	10	10	11	10	8	10	10	9	10	10	10	10	10	10	11	11	9	10	10	10	12	11	10	11	10	10	10	10	10	10	10	10	9	10	11	10	10	10	11	10
emb|CDP48608.1|	c349.a1.a1_Chorismate_synthase_(5-enolpyruvylshikimate-3-phosphate_phospholyase)	16	13	14	14	14	15	15	14	15	14	16	14	17	15	17	14	14	13	12	13	16	14	14	15	14	12	14	13	15	13	13	15	13	13	12	15	15	13	13	14	13	14	12	13	14	17	18	16
emb|CDP48608.1|	c349.a2.a1_Chorismate_synthase_(5-enolpyruvylshikimate-3-phosphate_phospholyase)	17	14	15	15	15	16	15	15	16	14	17	15	17	15	17	15	14	14	12	14	16	14	15	16	15	13	15	13	16	14	13	16	14	13	13	16	15	14	14	14	14	15	12	14	14	14	15	14
emb|CDP49077.1|	c350.a1.a1_S-ribosylhomocysteine_lyase_(Autoinducer-2_production_protein_luxS)_(AI-2_synthesis_protein)	11	12	13	13	12	13	11	12	12	13	11	12	12	14	14	17	15	16	14	13	12	14	14	13	16	16	16	12	12	13	13	15	13	15	14	14	11	15	12	12	13	13	13	13	13	13	12	10
emb|CDP49312.1|	c351.a1.a1_FeS_assembly_protein_SufB	17	19	19	20	22	22	22	23	22	22	22	19	13	18	21	12	17	15	15	15	17	15	19	15	14	17	14	16	19	18	14	14	16	13	16	17	12	15	17	15	18	17	15	16	16	22	25	19
emb|CDP48605.1|	c352.a1.a1_Transcription_antitermination_factor_(N_utilization_substance_protein_B_homolog)	9	9	9	9	9	9	8	9	9	8	9	9	9	9	9	10	9	9	10	10	9	10	11	10	10	10	9	10	10	10	11	10	9	10	10	9	10	9	9	9	11	10	9	10	10	8	8	7
emb|CDP48605.1|	c352.a2.a1_Transcription_antitermination_factor_(N_utilization_substance_protein_B_homolog)	8	8	8	8	8	8	7	8	8	7	8	8	9	8	8	9	8	8	9	9	8	9	10	9	9	9	8	9	9	9	10	9	8	9	9	8	9	8	8	8	10	9	8	9	9	8	9	8
emb|CDP48560.1|	c353.a1.a1_polar_amino_acid_ABC_transporter,_binding_protein	13	12	13	14	13	13	14	14	13	13	15	14	14	14	14	12	14	12	14	13	13	12	13	13	13	14	12	12	13	13	14	13	14	12	13	13	13	13	13	14	14	13	15	15	14	13	14	13
emb|CDP48373.1|	c354.a1.a1_Biotin_synthase	15	13	17	16	17	17	17	14	16	18	18	16	18	16	16	16	15	16	17	17	17	18	17	17	13	15	14	18	17	16	17	18	14	17	17	17	17	16	15	17	17	16	18	17	16	22	21	18
emb|CDP48373.1|	c354.a2.a1_Biotin_synthase	14	13	17	16	18	17	17	15	17	18	19	16	17	16	18	16	15	16	17	17	17	18	17	17	12	15	14	18	18	17	17	18	14	17	18	17	17	16	15	18	18	16	18	17	16	19	18	15
emb|CDP47883.1|	c355.a1.a1_Aminopeptidase_C,_Bleomycin_hydrolase	11	10	10	12	11	12	14	12	12	14	12	10	12	12	11	13	12	11	13	11	10	12	12	10	12	12	13	14	13	9	12	12	11	13	13	10	12	12	11	13	11	12	14	10	10	17	17	14
emb|CDP47883.1|	c355.a2.a1_Aminopeptidase_C,_Bleomycin_hydrolase	15	14	14	16	15	16	17	16	16	17	16	14	16	16	15	17	16	15	17	15	14	16	16	14	16	15	16	17	16	13	16	16	15	17	16	14	16	16	15	16	15	16	17	14	14	15	17	13
emb|CDP49697.1|	c356.a1.a1_Protein_of_unknown_function	12	13	12	14	14	13	10	12	12	13	13	12	14	13	12	12	13	13	12	11	12	12	14	12	12	12	12	11	12	14	12	14	12	12	12	13	11	12	12	13	13	13	11	11	12	11	13	11
emb|CDP48344.1|	c357.a1.a1_Transcription_termination_factor_Rho	20	21	20	21	20	20	22	23	23	19	20	22	18	21	23	18	19	17	21	20	19	19	18	21	23	19	19	17	18	19	17	18	20	21	20	18	19	18	20	17	18	18	17	16	16	23	20	17
emb|CEG99856.1|	c358.a1.a1_Hypothetical_protein_PFCIRM1025_01295	8	12	10	9	12	11	11	12	12	10	9	10	10	11	11	9	12	12	11	12	10	12	11	11	11	11	11	12	12	11	12	12	11	12	11	11	12	11	11	12	11	11	12	11	12	5	5	5
emb|CDP49359.1|	c358.a2.a1_Hypothetical_protein_PFCIRM129_11465	4	5	4	4	5	4	5	5	5	5	5	4	4	5	4	4	5	5	5	5	4	5	4	4	4	4	4	5	5	4	5	5	4	5	4	4	5	4	4	5	4	4	5	4	5	5	5	5
emb|CDP49846.1|	c359.a1.a1_NADH_dehydrogenase	10	9	10	10	10	10	10	11	11	10	11	10	9	10	11	11	11	10	10	11	11	11	11	11	10	11	10	11	11	10	10	11	11	11	11	11	11	11	11	10	11	10	11	10	10	10	10	10
emb|CDP47769.1|	c360.a1.a1_Nicotinate_phosphoribosyltransferase	11	11	12	11	11	12	11	12	12	13	12	12	11	12	11	11	12	12	11	12	13	13	12	12	13	13	13	13	12	12	13	12	11	12	12	12	12	12	12	13	12	13	13	12	12	11	12	12
emb|CDP48776.1|	c361.a1.a1_Putative_2-hydroxyhepta-2,4-diene-1,7-dioate_isomerase	4	3	4	4	4	4	5	4	4	5	4	4	6	6	4	4	4	3	6	4	6	6	5	6	5	4	6	6	5	5	5	4	4	6	6	4	6	6	6	6	4	4	6	6	4	6	4	4
emb|CDP48339.1|	c362.a1.a1_Heat_shock_protein_20_3_(20_kDa_chaperone_3)	16	17	17	16	18	16	17	16	16	18	16	16	14	16	16	16	18	17	19	16	18	18	17	19	16	17	18	19	18	17	20	17	19	19	18	18	20	17	17	19	18	18	17	16	16	2	3	3
emb|CDP48339.1|	c362.a2.a1_Heat_shock_protein_20_3_(20_kDa_chaperone_3)	14	15	15	14	16	14	15	14	14	16	14	14	12	14	14	14	16	15	17	14	16	16	15	17	14	15	16	17	16	15	18	15	17	17	16	16	18	15	15	17	16	16	15	14	14	2	3	3
emb|CDP49543.1|	c363.a1.a1_Glycerate_kinase_GlxK/GarK	8	8	10	9	9	8	11	10	9	11	10	9	7	6	9	8	8	11	10	9	9	10	9	9	7	9	8	11	8	8	9	9	9	11	9	9	10	10	9	11	8	8	10	8	8	13	13	12
emb|CDP49543.1|	c363.a2.a1_Glycerate_kinase_GlxK/GarK	10	10	11	11	11	9	12	12	11	11	11	10	9	8	12	10	10	13	12	11	11	10	11	11	9	11	10	12	10	9	10	10	11	11	11	11	11	12	10	11	10	10	11	10	10	10	8	7
emb|CDP49141.1|	c364.a1.a1_oxidoreductase	19	19	19	20	22	22	21	24	24	22	23	24	19	21	22	20	23	22	23	21	23	21	24	23	16	20	19	21	22	23	22	22	22	23	22	22	22	18	22	23	24	21	23	24	20	20	19	18
emb|CDP49141.1|	c364.a2.a1_oxidoreductase	18	19	18	20	22	22	21	24	24	21	23	23	19	20	22	20	22	21	23	20	22	21	23	23	17	20	19	21	21	22	22	22	21	23	22	21	22	17	21	23	24	22	23	23	19	22	21	20
emb|CDP49184.1|	c365.a1.a1_iolA_(Myo-inositol_catabolism_IolA_protein)_(Methylmalonic_acid_semialdehyde_dehydrogenase)	13	10	13	12	13	12	14	12	14	14	14	14	10	15	14	9	10	10	12	11	11	11	12	11	10	13	13	10	13	12	14	12	11	13	11	13	14	12	12	15	12	11	13	13	13	14	12	13
emb|CDP49444.1|	c366.a1.a1_secreted_transglycosydase	5	5	5	5	4	5	3	4	4	4	4	4	4	4	4	6	5	5	4	5	5	4	6	5	6	5	6	3	6	5	4	5	5	4	5	5	3	4	4	3	4	5	3	4	4	3	3	3
emb|CDP49444.1|	c366.a2.a1_secreted_transglycosydase	3	3	3	3	2	3	1	2	2	2	2	2	2	2	2	4	3	3	2	3	3	2	4	3	4	3	4	1	4	3	2	3	3	2	3	3	1	2	2	1	2	3	1	2	2	5	5	5
emb|CDP49310.1|	c367.a1.a1_Dioxygenase	10	10	9	10	10	10	9	9	10	8	9	9	9	10	9	8	9	8	6	6	9	8	8	9	7	9	8	8	8	7	8	9	7	8	7	7	8	7	7	8	8	8	8	8	6	9	10	9
emb|CDP48816.1|	c368.a1.a1_Transcriptional_regulator,_RpiR_family	14	13	14	13	13	13	14	15	13	14	13	14	11	15	14	12	14	14	14	14	13	13	13	13	10	13	13	14	13	13	12	14	13	15	14	13	14	14	13	13	14	13	15	13	14	15	15	14
emb|CDP48816.1|	c368.a2.a1_Transcriptional_regulator,_RpiR_family	15	14	15	14	14	14	15	16	14	15	14	15	12	16	15	13	15	15	15	15	14	14	14	14	11	13	14	15	14	14	13	15	14	16	15	14	15	15	14	14	15	14	16	14	15	14	14	13
emb|CDP48426.1|	c369.a1.a1_Hypothetical_protein_PFCIRM129_03130	8	9	9	9	10	8	9	9	8	10	9	10	9	9	9	9	10	10	9	10	9	10	10	10	10	10	9	10	10	9	10	10	10	10	9	10	9	10	10	10	10	9	10	10	9	8	9	10
emb|CDP47784.1|	c370.a1.a1_Phosphomannomutase_(PMM)	12	12	11	12	11	12	11	12	12	11	12	12	11	12	12	13	12	12	11	11	10	11	12	12	12	11	12	12	12	12	10	12	12	11	12	11	11	12	11	11	12	12	11	12	12	13	13	12
emb|CDP47982.1|	c371.a1.a1_Alkyl_hydroperoxide_reductase_subunit_F	14	13	13	15	13	13	16	14	13	15	14	14	16	13	14	14	16	15	16	14	15	15	15	15	14	15	13	15	16	14	14	13	12	14	14	14	16	14	13	14	14	15	15	14	14	14	13	11
emb|CDP47982.1|	c371.a2.a1_Alkyl_hydroperoxide_reductase_subunit_F	14	14	14	13	14	14	15	14	14	14	14	14	15	13	14	13	15	14	16	14	14	13	14	14	14	15	13	15	15	14	15	14	13	14	14	14	16	14	14	14	14	14	15	14	14	14	15	13
emb|CDP49723.1|	c372.a1.a1_GTP_cyclohydrolase_I_(GTP-CH-I)	14	15	15	14	15	16	15	14	15	15	15	15	14	16	16	15	14	16	15	15	15	15	15	16	15	15	16	15	15	15	16	16	15	15	15	15	15	14	16	15	15	15	15	14	16	15	13	12
emb|CDP48480.1|	c373.a1.a1_Imidazole_glycerol_phosphate_synthase_subunit_HisF	12	12	12	12	13	13	12	12	13	11	13	11	11	13	12	13	13	13	11	13	13	12	13	13	13	13	12	13	13	13	12	13	13	13	13	13	13	12	13	13	13	13	12	12	12	12	12	11
emb|CEG97233.1|	c374.a1.a1_UTP--glucose-1-phosphate_uridylyltransferase_(UDP-glucose_pyrophosphorylase)	9	8	7	10	11	11	14	11	11	13	10	11	10	11	12	11	8	8	11	10	10	15	9	11	9	10	9	12	12	11	14	11	12	13	14	10	14	10	10	13	12	10	14	12	9	12	13	8
emb|CDP47672.1|	c375.a1.a1_Leucyl-tRNA_synthetase_(Leucine--tRNA_ligase)_(LeuRS)	22	19	21	22	21	20	21	24	25	27	24	23	20	20	20	19	22	20	22	24	24	25	25	22	20	24	24	26	25	25	21	22	24	24	26	22	22	24	22	23	22	20	21	22	22	19	23	19
emb|CDP47764.1|	c376.a1.a1_HAM1,_NTPase/HAM1	11	10	10	11	10	10	8	11	9	9	10	10	8	10	11	11	10	10	8	10	11	9	11	11	10	11	11	10	10	11	8	11	10	9	10	10	10	11	10	8	11	12	8	11	9	9	11	9
emb|CDP49298.1|	c376.a2.a1_ABC_transporter_ATP-binding_protein	6	5	7	7	6	11	6	7	8	4	8	7	9	9	5	6	7	5	4	9	7	5	7	9	5	7	9	3	6	8	4	8	9	6	7	7	6	9	7	5	6	11	5	6	7	4	7	6
emb|CDP49276.1|	c377.a1.a1_Prolyl-tRNA_synthetase_(Proline--tRNA_ligase)_(ProRS)	19	21	21	19	21	20	20	22	22	19	22	21	17	21	21	19	21	19	21	19	21	19	21	22	17	21	19	21	20	20	19	21	21	19	19	21	19	22	22	19	20	20	19	21	19	23	20	18
emb|CDP49276.1|	c377.a2.a1_Prolyl-tRNA_synthetase_(Proline--tRNA_ligase)_(ProRS)	19	22	22	20	22	20	21	22	22	19	22	21	18	21	21	20	21	20	21	20	22	20	22	22	18	22	20	21	21	21	20	22	22	20	20	21	20	23	22	19	21	20	19	21	20	22	19	17
emb|CDP47701.1|	c378.a1.a1_6-phosphofructokinase	14	13	11	13	14	11	13	13	13	12	13	13	13	13	13	12	13	11	13	12	10	13	12	13	11	12	13	12	13	12	13	12	13	13	12	11	12	12	10	13	13	11	11	13	12	13	13	11
emb|CDP48417.1|	c379.a1.a1_GatB_Yqey,_GatB/Yqey	8	10	8	7	11	9	9	10	8	9	8	11	7	8	9	11	10	11	9	11	11	9	9	11	8	10	11	9	11	11	9	11	11	9	11	11	9	9	11	9	11	11	9	11	10	9	8	8
emb|CDP48417.1|	c379.a2.a1_GatB_Yqey,_GatB/Yqey	9	11	9	8	12	10	10	11	9	10	9	12	8	9	10	12	11	12	10	12	12	10	10	12	9	11	12	10	12	12	10	12	12	10	12	12	10	10	12	10	12	12	10	12	11	8	7	7
emb|CDP49821.1|	c380.a1.a1_Histidine_triad_(HIT)_protein	7	6	5	8	8	8	8	7	8	7	7	8	6	8	8	7	7	5	5	6	6	6	5	6	6	6	5	6	6	6	6	5	6	8	6	6	6	6	6	5	6	5	6	6	7	11	9	8
emb|CDP49162.1|	c381.a1.a1_Glutamate-1-semialdehyde_2,1-aminomutase_(GSA)_(Glutamate-1-semialdehyde_aminotransferase)(GSA-AT)	18	18	21	14	19	19	21	20	23	21	18	22	20	20	22	18	21	22	24	20	23	24	24	22	19	21	19	24	22	23	23	21	22	23	20	21	24	21	20	25	23	20	23	23	21	22	21	20
emb|CDP49162.1|	c381.a2.a1_Glutamate-1-semialdehyde_2,1-aminomutase_(GSA)_(Glutamate-1-semialdehyde_aminotransferase)(GSA-AT)	19	18	21	16	19	20	22	20	23	22	19	22	21	21	22	20	21	22	24	20	22	25	24	22	19	22	20	24	22	22	23	21	22	24	21	21	23	22	20	25	23	20	24	22	21	22	20	18
emb|CDP47564.1|	c382.a1.a1_Phenylalanyl-tRNA_synthetase_alpha_chain_(Phenylalanine--tRNA_ligase_alpha_chain)_(PheRS)	17	18	20	17	20	19	19	19	16	17	17	20	17	20	20	17	17	18	16	18	19	18	17	18	17	18	19	18	17	19	19	17	19	16	19	18	18	18	21	16	18	18	17	18	18	18	18	18
emb|CDP48596.1|	c383.a1.a1_S-adenosylmethionine_synthetase_(Methionine_adenosyltransferase)_(AdoMet_synthetase)_(MAT)	15	13	14	15	16	16	17	18	16	15	17	17	15	15	16	15	15	16	17	17	18	17	16	17	16	18	18	16	17	18	16	14	17	15	16	19	16	16	17	16	18	18	16	19	17	17	15	17
emb|CDP48723.1|	c384.a1.a1_Hypothetical_protein_PFCIRM129_04725	9	9	8	8	9	9	6	9	8	6	9	9	9	8	8	8	7	7	4	7	7	4	7	7	7	9	6	4	5	5	6	7	6	4	7	5	5	8	5	6	7	8	4	7	5	7	9	7
emb|CDP48088.1|	c385.a1.a1_Hypothetical_protein_PFCIRM129_09095	14	14	13	11	15	12	12	15	17	14	14	17	11	15	17	14	14	14	12	14	17	11	13	15	13	14	12	15	15	15	10	12	15	14	16	15	14	16	16	15	16	15	14	11	13	15	18	17
emb|CEH01189.1|	c385.a2.a1_Hypothetical_protein_PFCIRM1025_11390	10	10	10	9	11	10	10	12	13	13	11	12	9	12	13	11	10	11	11	10	12	9	9	11	9	11	9	11	11	12	10	9	11	11	13	12	10	11	12	13	12	11	11	9	9	11	10	11
emb|CDP49029.1|	c386.a1.a1_Hypothetical_protein_PFCIRM129_06350	9	10	10	10	9	10	11	10	10	10	10	10	10	10	10	10	10	9	11	10	10	10	11	11	10	9	9	9	11	11	10	9	10	11	11	11	11	10	10	11	10	10	11	10	11	11	10	10
emb|CDP47871.1|	c387.a1.a1_Chorismate_mutase	7	6	6	7	7	8	6	6	6	6	7	7	6	6	7	6	7	7	7	7	7	6	7	8	7	8	8	8	8	8	6	8	8	7	8	8	8	7	7	7	8	8	8	8	8	6	7	6
emb|CDP47639.1|	c388.a1.a1_Hypothetical_protein_PFCIRM129_06595	13	13	13	14	15	13	14	13	13	13	14	14	13	13	13	15	15	14	14	14	14	14	16	14	13	12	13	15	16	15	15	14	14	16	16	16	15	15	13	16	15	14	13	12	12	17	18	18
emb|CDP49321.1|	c389.a1.a1_glucose_6-phosphate_dehydrogenase_effector_OpcA	12	13	14	14	13	13	13	13	14	12	12	13	12	13	13	14	14	13	13	13	13	13	13	13	12	14	13	13	13	14	13	13	13	12	13	13	13	13	13	13	13	14	13	13	13	12	13	12
emb|CDP49789.1|	c390.a1.a1_Serine/threonine_protein_kinase	10	11	11	13	12	15	14	12	13	13	12	11	9	16	15	14	14	14	12	11	15	15	14	12	15	14	13	14	13	13	14	14	14	15	11	13	14	11	14	12	11	12	14	14	11	10	9	10
emb|CDP48935.1|	c391.a1.a1_GTPase_YchF	13	14	14	13	15	15	14	15	15	14	15	15	13	16	15	14	14	13	14	14	14	13	14	14	14	14	14	13	14	15	14	13	14	12	16	15	13	13	13	12	15	14	13	13	15	13	12	11
emb|CDP48935.1|	c391.a2.a1_GTPase_YchF	13	13	13	12	13	13	13	14	13	12	14	14	11	14	13	13	14	13	13	13	14	12	13	14	13	13	13	13	13	13	13	13	14	12	15	14	12	13	13	11	15	13	12	13	13	12	12	13
emb|CDP48634.1|	c392.a1.a1_Histidinol_dehydrogenase_(HDH)	12	11	9	13	13	12	13	13	13	13	13	13	11	11	12	12	12	13	13	12	11	14	12	11	11	11	12	11	10	11	12	14	12	11	11	12	12	11	10	13	13	13	13	11	13	13	12	10
emb|CDP48634.1|	c392.a2.a1_Histidinol_dehydrogenase_(HDH)	10	9	7	11	11	10	10	11	11	10	11	11	9	9	10	10	10	11	10	10	9	11	10	9	9	9	9	8	8	9	9	11	9	8	9	10	9	9	8	10	11	11	11	9	11	15	15	13
emb|CDP49831.1|	c393.a1.a1_L-aspartate_oxidase_(LASPO)_(Quinolinate_synthetase_B)	25	24	25	23	25	25	24	26	27	24	24	24	22	27	27	24	21	24	24	26	27	24	23	25	25	27	25	23	26	22	24	23	25	24	27	27	23	27	28	25	26	24	23	24	23	20	19	20
emb|CDP49831.1|	c393.a2.a1_L-aspartate_oxidase_(LASPO)_(Quinolinate_synthetase_B)	23	23	23	21	24	23	23	25	25	25	23	23	22	26	26	24	20	22	23	25	25	22	22	23	25	26	23	21	25	20	21	22	23	22	26	26	22	26	26	24	24	22	23	23	22	25	26	25
emb|CDP49356.1|	c394.a1.a1_Transcriptional_regulators,_TraR/DksA_family	9	10	8	9	10	9	7	9	9	7	10	9	10	10	10	10	11	11	9	11	10	11	11	11	10	10	10	10	11	11	8	10	10	8	11	11	10	11	11	8	10	11	9	8	11	8	10	9
emb|CDP49300.1|	c395.a1.a1_Enoyl	4	4	4	4	4	4	4	4	4	4	4	4	4	4	4	4	4	4	5	4	4	4	4	4	4	4	4	5	4	4	4	4	4	4	4	4	4	4	4	4	4	4	4	4	4	4	4	4
emb|CDP47782.1|	c396.a1.a1_Hypothetical_protein_PFCIRM129_07365	8	9	10	12	12	13	10	11	13	11	13	12	11	14	15	14	16	11	12	14	13	13	14	13	11	12	13	13	14	14	11	14	14	13	14	14	12	14	14	12	15	14	11	14	12	11	13	12
emb|CDP49274.1|	c397.a1.a1_Hypothetical_protein_PFCIRM129_11025	13	11	12	12	13	14	11	14	12	13	11	15	12	14	15	14	14	14	12	14	14	14	15	15	13	13	13	13	15	14	12	14	14	14	14	15	14	14	14	14	15	15	13	14	11	13	13	12
emb|CDP47932.1|	c398.a1.a1_Coenzyme_F420-dependent_N5,N10-methylene_tetrahydromethanopterin_reductase	12	9	11	11	12	12	10	11	11	12	10	10	9	12	13	11	9	11	8	11	10	9	11	11	9	10	10	9	10	11	8	11	10	10	9	12	10	10	8	9	11	11	9	10	11	17	18	18
emb|CDP47932.1|	c398.a2.a1_Coenzyme_F420-dependent_N5,N10-methylene_tetrahydromethanopterin_reductase	11	8	10	10	11	11	10	10	10	12	9	9	8	11	12	10	8	10	8	10	9	9	10	10	8	9	9	9	9	10	8	10	9	10	8	11	10	9	7	9	10	10	9	9	10	17	17	17
emb|CDP47930.1|	c399.a1.a1_ABC2_protein_of_oligopeptide_ABC_transporter_(OPN:undef)	12	12	12	13	15	15	14	15	14	14	14	15	12	16	15	15	16	17	14	18	20	18	20	18	15	17	18	16	19	17	15	19	19	16	18	18	15	16	16	16	17	17	18	20	17	13	11	12
emb|CDP47930.1|	c399.a2.a1_ABC2_protein_of_oligopeptide_ABC_transporter_(OPN:undef)	12	12	12	14	15	15	13	15	14	14	14	15	13	15	15	15	16	17	14	18	20	18	20	18	15	17	18	16	19	17	15	19	19	16	18	18	15	16	16	16	17	17	18	20	17	14	12	13
emb|CDP49298.1|	c399.a3.a1_ABC_transporter_ATP-binding_protein	1	2	2	2	2	2	2	2	2	1	1	1	2	1	2	2	1	1	2	2	2	2	2	1	3	3	3	2	2	2	2	2	3	3	2	2	2	2	3	1	1	2	2	2	3	3	3	2
emb|CDP49368.1|	c400.a1.a1_UDP-N-acetylmuramoyl-tripeptide--D-alanyl-D-alanine_ligase_(UDP-MurNAc-pentapeptide_synthetase)_(D-alanyl-D-alanine-adding_enzyme)	14	13	11	16	17	14	17	15	15	16	16	17	12	16	14	17	16	14	17	16	16	18	17	13	16	16	14	16	16	16	17	17	14	17	14	18	18	16	16	16	17	18	15	15	13	15	11	10
emb|CDP48503.1|	c401.a1.a1_Amidohydrolase_(Peptidase_M20D)_(Putative_metal-dependent_amidase/aminoacylase/carboxypeptidase)	14	16	16	13	17	17	16	17	17	16	17	17	13	17	17	12	15	15	15	15	16	15	15	16	14	16	16	15	16	16	15	17	15	15	16	17	15	14	16	15	16	16	14	16	14	15	14	14
emb|CDP49526.1|	c402.a1.a1_Beta-galactosidase_(Lactase)_LacZ	15	17	18	17	16	17	14	18	17	14	18	18	13	18	18	13	15	17	16	17	18	14	16	16	14	16	14	12	18	18	12	16	16	14	16	17	12	17	17	15	17	17	13	16	17	15	16	15
emb|CEG98018.1|	c403.a1.a1_Hypothetical_protein_PFCIRM1025_10550	12	13	13	15	13	15	14	16	13	14	14	13	11	14	14	12	14	14	14	13	14	15	14	14	14	13	15	14	15	17	14	14	13	13	14	13	13	13	15	12	16	15	11	13	12	11	11	13
emb|CDP49679.1|	c403.a2.a1_Hypothetical_protein_PFCIRM129_01505	10	12	11	12	11	14	11	14	10	11	12	11	9	11	13	10	11	12	11	11	12	12	11	11	12	11	13	11	12	14	11	11	11	10	12	11	11	11	12	9	14	13	8	11	10	12	11	13
emb|CDP49043.1|	c404.a1.a1_Hypothetical_protein_PFCIRM129_06445	5	5	5	5	5	5	6	5	5	5	5	5	4	5	5	6	5	5	5	5	6	9	5	5	6	5	5	6	6	5	6	5	5	5	5	5	6	5	4	6	5	5	5	4	5	6	5	5
emb|CDP48433.1|	c405.a1.a1_Acyl_carrier_protein_(ACP)	2	2	2	2	2	2	1	2	2	1	2	2	2	2	2	2	2	2	1	2	2	2	2	2	2	2	2	2	2	2	1	2	2	2	2	2	2	2	2	1	2	2	2	2	2	1	2	2
emb|CDP47598.1|	c406.a1.a1_Hypothetical_protein_PFCIRM129_00230	8	8	8	8	8	8	8	8	8	8	8	8	7	8	8	8	8	8	7	8	8	7	8	8	8	8	8	8	8	8	7	8	8	7	8	8	7	8	8	7	8	8	7	8	8	7	8	8
emb|CDP49774.1|	c407.a1.a1_GTP-binding_protein_typA/BipA_(Tyrosine_phosphorylated_protein_A)	13	11	12	13	13	13	12	13	15	10	12	11	11	13	12	12	11	13	12	13	13	13	12	14	13	12	11	12	13	13	11	12	12	12	12	12	12	13	12	12	14	12	12	13	12	12	11	9
emb|CDP48721.1|	c408.a1.a1_Hypothetical_protein_PFCIRM129_04715	13	11	13	12	11	12	13	12	13	13	12	13	12	13	13	11	12	14	13	13	12	12	13	13	11	13	13	12	14	13	11	12	13	13	13	11	12	11	13	12	13	13	12	13	12	12	12	11
emb|CEG99643.1|	c409.a1.a1_Aspartate_transaminase_(Aminotransferase)	14	13	15	16	16	15	16	17	16	15	15	15	15	18	17	14	15	13	14	14	14	15	14	14	13	15	13	15	15	15	13	13	14	13	14	14	15	14	13	14	15	15	14	14	14	13	14	13
emb|CDP49417.1|	c410.a1.a1_Methionine_aminopeptidase_(MAP)_(Peptidase_M)	4	6	5	6	6	5	8	5	7	8	7	6	5	7	5	6	7	4	9	4	4	8	4	5	5	4	3	9	8	4	7	4	5	8	4	3	7	5	7	11	4	6	9	5	6	10	10	6
emb|CDP49613.1|	c411.a1.a1_NADPH:quinone_reductase_and_related_Zn-dependent_oxidoreductases	6	7	7	7	7	7	6	8	7	7	8	8	7	7	7	8	8	7	7	8	8	7	8	8	7	6	8	7	9	8	7	8	8	7	8	8	7	8	9	7	8	8	6	8	8	9	8	8
emb|CDP49613.1|	c411.a2.a1_NADPH:quinone_reductase_and_related_Zn-dependent_oxidoreductases	7	8	8	8	8	8	6	9	8	7	9	9	8	8	8	9	9	8	7	9	9	7	9	9	8	7	9	7	10	9	7	9	9	7	9	9	7	9	10	7	9	9	6	9	9	7	6	6
emb|CDP48289.1|	c412.a1.a1_Hypothetical_protein_PFCIRM129_00780	1	3	4	4	4	3	4	4	4	4	4	4	3	3	3	1	1	2	2	3	2	2	1	2	1	1	1	2	2	2	1	3	2	3	2	2	2	1	2	2	2	2	4	2	3	14	12	13
emb|CEG96956.1|	c412.a2.a1_Hypothetical_protein_PFCIRM1025_05005	1	3	4	4	4	3	4	4	4	4	4	4	3	3	3	1	1	2	2	3	2	2	1	2	1	1	1	2	2	2	1	3	2	3	2	2	2	1	2	2	2	2	4	2	3	8	7	8
emb|CDP48399.1|	c413.a1.a1_Tryptophanyl-tRNA_synthetase	13	17	15	17	16	16	14	15	15	13	18	15	14	17	17	8	12	16	14	12	16	12	14	13	12	13	15	13	13	14	12	13	13	9	13	12	9	12	12	12	13	14	11	13	12	14	13	13
emb|CDP48617.1|	c414.a1.a1_Histidyl-tRNA_synthetase_(Histidine--tRNA_ligase)_(HisRS)	12	11	11	13	12	12	13	13	12	13	11	12	12	12	12	12	12	13	11	11	11	11	12	12	12	12	12	11	11	11	12	12	12	12	11	11	12	12	12	11	11	11	12	12	12	14	12	10
emb|CDP47573.1|	c415.a1.a1_Phosphoribosyl-ATP_pyrophosphohydrolase	6	6	6	6	6	6	6	6	6	5	6	6	6	6	5	5	6	6	7	6	6	6	6	5	4	6	6	5	5	6	6	6	6	6	6	6	6	6	6	6	6	6	6	6	5	6	6	6
emb|CDP47827.1|	c416.a1.a1_Enoyl-CoA_hydratase/carnithine_racemase_CaiD	9	10	10	9	10	9	8	10	10	9	9	9	8	9	10	10	10	11	9	9	9	10	12	11	9	9	10	9	10	10	9	10	10	10	11	10	10	9	10	9	11	9	11	10	11	8	9	7
emb|CDP48946.1|	c417.a1.a1_LMBE-related_protein	13	14	12	12	14	14	13	13	13	11	13	13	12	13	13	12	12	11	10	11	12	11	13	14	14	13	13	11	12	13	13	13	13	13	13	13	12	13	13	11	13	14	11	13	12	9	11	8
emb|CDP48532.1|	c418.a1.a1_UDP-galactopyranose_mutase	12	12	11	14	13	13	13	14	16	12	16	14	11	15	15	17	15	14	16	16	15	16	14	15	14	15	15	17	15	14	15	14	15	15	15	14	13	14	15	14	15	14	14	14	15	7	6	4
emb|CDP48532.1|	c418.a2.a1_UDP-galactopyranose_mutase	4	4	5	4	5	5	6	5	6	4	7	5	4	5	5	7	5	5	8	6	5	7	5	6	7	6	6	8	5	5	7	5	6	7	6	5	7	5	6	6	6	5	5	5	5	11	10	8
emb|CEG97507.1|	c419.a1.a1_Lipoic_acid_synthetase	7	8	9	8	9	9	9	8	9	9	9	9	7	9	9	8	9	8	8	8	8	8	9	8	7	9	8	8	9	9	7	8	9	8	9	9	8	8	8	8	9	9	8	9	7	7	7	7
emb|CDP49054.1|	c420.a1.a1_Hypothetical_protein_PFCIRM129_06500	6	8	9	9	9	10	12	8	9	11	9	8	7	10	8	10	11	11	12	9	9	12	11	11	7	11	9	10	10	11	10	11	9	11	10	11	9	9	11	12	11	11	9	6	7	11	10	8
emb|CDP48400.1|	c421.a1.a1_Predicted_metal-dependent_phosphoesterase	9	10	11	9	11	10	9	10	12	10	11	10	8	10	11	10	10	10	9	10	10	9	11	10	10	10	11	9	10	11	10	10	12	8	11	11	8	11	11	9	11	11	8	10	11	10	12	11
emb|CDP48900.1|	c422.a1.a1_Citrate_synthase	13	13	15	14	15	15	15	15	15	16	15	16	12	16	16	9	11	11	9	13	11	11	12	10	10	11	11	11	13	12	10	15	12	10	12	12	10	12	12	10	13	13	10	13	12	18	15	15
emb|CDP49008.1|	c423.a1.a1_Hypothetical_protein_PFCIRM129_06245	7	6	5	7	6	5	7	5	5	6	5	5	5	5	5	8	8	7	7	5	5	7	7	6	8	6	6	8	6	6	7	5	6	8	6	6	8	8	7	8	8	5	8	7	7	2	3	2
emb|CDP47945.1|	c424.a1.a1_50S_ribosomal_protein_L14	5	5	4	5	5	4	3	5	5	4	5	4	7	5	5	6	5	5	3	4	6	3	6	5	6	6	5	4	5	5	3	5	6	3	6	6	4	6	5	5	5	4	3	5	5	3	5	4
emb|CDP48581.1|	c425.a1.a1_GTP_binding_protein	11	11	11	11	12	12	11	12	12	11	12	12	9	12	12	12	12	11	11	12	12	11	12	11	10	12	12	11	12	12	10	12	12	10	12	11	11	10	12	9	12	12	10	11	11	9	12	11
emb|CDP47993.1|	c426.a1.a1_Heptaprenyl_diphosphate_synthase_component_II	12	11	11	12	12	10	19	13	15	16	14	12	14	12	12	15	11	14	16	13	13	17	13	14	13	12	13	17	15	12	16	13	12	16	14	12	17	15	13	17	15	13	15	14	13	11	10	9
emb|CDP48379.1|	c427.a1.a1_Hypothetical_protein_PFCIRM129_02890	5	5	5	5	5	6	6	5	5	6	7	5	7	7	7	6	7	6	5	5	6	5	6	6	5	5	7	6	5	7	6	5	6	4	5	6	6	5	6	6	5	6	6	5	6	6	6	5
emb|CEG97265.1|	c428.a1.a1_Hypothetical_protein_PFCIRM1025_11830	9	11	9	9	12	11	10	12	12	11	11	10	10	11	12	10	9	11	10	9	10	11	10	11	10	10	10	11	10	10	10	10	10	11	11	10	11	10	10	11	11	10	12	9	10	10	9	7
emb|CDP47734.1|	c428.a2.a1_Hypothetical_protein_PFCIRM129_07095	7	8	8	6	8	8	6	8	8	7	8	8	7	8	8	7	7	8	6	7	7	7	7	7	7	7	7	7	7	7	7	7	7	7	7	7	7	7	7	7	7	7	8	7	7	8	9	7
emb|CDP48432.1|	c429.a1.a1_3-oxoacyl-(Acyl-carrier-protein)_synthase_III	9	9	11	10	13	9	12	10	10	12	9	9	11	9	10	9	10	10	11	12	12	9	12	11	8	9	11	12	14	11	12	9	9	11	10	11	11	8	10	13	11	9	11	12	9	11	10	9
emb|CDP49702.1|	c430.a1.a1_Stomatin/prohibitin	11	12	12	11	11	11	12	12	11	11	12	11	13	11	11	10	12	12	12	11	11	10	12	11	11	9	11	11	11	11	11	11	11	11	11	11	12	10	11	11	10	11	11	11	11	10	7	8
emb|CDP48330.1|	c431.a1.a1_Ornithine_carbamoyltransferase	15	15	17	14	16	17	16	17	17	16	14	17	16	16	17	17	16	17	15	17	17	17	17	17	17	16	17	15	15	16	15	17	17	17	16	16	17	16	15	15	17	16	17	16	18	17	18	18
emb|CDP49123.1|	c432.a1.a1_Aldo/keto_reductase	7	7	7	9	9	6	9	10	9	9	10	8	6	10	9	10	9	9	9	10	9	10	10	10	8	9	10	9	10	10	9	10	8	9	10	9	9	9	10	9	10	9	9	10	9	6	7	5
emb|CDP49123.1|	c432.a2.a1_Aldo/keto_reductase	8	7	9	10	9	8	8	8	9	7	10	7	6	8	7	8	7	8	8	8	9	8	9	9	8	9	10	7	10	9	8	10	8	7	9	9	7	9	10	7	10	8	7	10	8	7	8	7
emb|CDP47990.1|	c433.a1.a1_Metalloprotease_(Peptidase_family_M13)	10	11	10	11	11	11	13	12	13	15	11	11	9	12	12	12	12	10	15	12	11	15	12	12	10	10	11	15	13	14	14	13	11	13	12	13	14	11	11	16	11	12	14	9	10	14	13	10
emb|CDP48126.1|	c434.a1.a1_Hypothetical_protein_PFCIRM129_09305	6	6	6	6	7	6	6	6	6	7	6	6	5	6	6	6	7	7	7	7	6	6	6	6	6	6	6	7	7	7	7	7	6	7	7	7	7	7	6	7	7	7	7	6	7	7	7	7
emb|CDP47865.1|	c435.a1.a1_Cysteine_synthase_1	12	13	13	13	14	13	13	13	13	13	14	13	13	14	14	12	10	11	11	12	12	9	11	10	11	11	12	10	12	12	11	12	13	10	11	11	10	12	11	10	12	11	11	9	10	13	14	14
emb|CDP49298.1|	c436.a1.a1_ABC_transporter_ATP-binding_protein	8	7	8	7	8	8	8	8	8	9	9	8	8	7	8	8	9	9	9	8	8	10	8	8	8	8	7	8	8	8	8	8	8	9	8	7	8	8	8	9	8	9	9	8	8	9	9	9
emb|CDP48976.1|	c437.a1.a1_Hypothetical_protein_PFCIRM129_06080	9	9	10	9	10	10	8	10	10	8	10	10	10	9	9	10	10	11	11	10	10	11	11	11	10	11	11	10	10	10	11	10	11	11	11	11	11	11	11	11	10	11	11	10	10	9	10	10
emb|CDP48219.1|	c438.a1.a1_Hypothetical_protein_PFCIRM129_10070	17	17	18	18	17	17	15	17	17	16	17	17	18	17	18	16	16	17	12	13	15	15	17	18	15	15	16	13	15	13	13	18	17	15	16	16	12	17	17	12	16	15	14	16	14	16	17	15
emb|CDP48770.1|	c439.a1.a1_D-alanine--D-alanine_ligase_(D-alanylalanine_synthetase)	16	13	15	15	15	16	16	15	17	15	16	15	14	17	16	16	15	19	15	17	17	15	16	17	17	17	16	16	17	18	16	17	16	15	15	16	16	16	16	15	17	15	15	14	14	15	16	14
emb|CDP49726.1|	c440.a1.a1_Dihydroneopterin_aldolase	5	4	6	5	4	4	5	5	6	5	4	5	4	6	5	6	4	6	6	5	6	7	5	6	6	6	6	6	6	6	6	6	5	5	6	6	4	5	5	6	4	5	4	5	4	4	3	4
emb|CDP49726.1|	c440.a2.a1_Dihydroneopterin_aldolase	5	4	6	5	4	4	4	5	6	4	4	5	4	6	5	6	4	6	5	5	6	6	5	6	5	6	6	5	6	6	5	6	5	5	6	6	4	5	6	5	4	5	4	6	4	4	4	4
emb|CDP47572.1|	c441.a1.a1_ATP_phosphoribosyltransferase	10	11	12	12	11	12	11	12	13	12	12	11	10	12	12	9	11	10	11	11	10	9	10	11	11	10	10	11	11	11	9	10	11	9	11	12	11	11	11	10	11	10	11	9	11	13	11	11
emb|CDP47572.1|	c441.a2.a1_ATP_phosphoribosyltransferase	10	11	12	12	12	12	13	12	13	14	12	11	10	12	12	9	11	10	13	11	10	10	10	11	11	10	10	13	11	11	11	10	11	11	11	12	12	11	11	12	11	10	13	9	11	12	11	11
emb|CEG98734.1|	c442.a1.a1_Glutamate_synthase_large_subunit_(Ferredoxin)	15	20	15	19	22	22	21	23	23	19	23	20	13	20	23	14	13	17	17	17	17	18	18	18	11	15	15	20	16	15	20	20	19	20	15	18	18	13	18	20	17	13	18	14	15	20	18	15
emb|CDP48457.1|	c443.a1.a1_ABC-transporter_metal-binding_lipoprotein	4	5	7	9	6	8	6	8	8	8	5	8	5	8	7	16	12	13	12	14	13	16	13	13	14	13	14	15	12	12	13	13	14	12	13	12	14	13	13	13	11	12	16	12	13	8	7	6
emb|CDP47826.1|	c444.a1.a1_Methionyl-tRNA_synthetase_(Methionine--tRNA_ligase)_(MetRS)	11	10	10	13	10	12	14	12	12	15	12	12	9	13	11	12	12	11	16	13	12	16	13	13	12	13	12	17	13	12	14	12	11	14	12	13	15	14	11	15	14	13	17	13	13	12	13	9
emb|CDP48649.1|	c445.a1.a1_Glutaminyl-tRNA_synthetase	7	8	7	8	8	8	9	8	9	9	7	8	6	7	8	6	8	8	8	7	8	8	8	7	6	9	9	9	7	8	7	8	7	9	8	8	9	8	8	8	8	7	9	8	8	8	7	6
emb|CEG98289.1|	c446.a1.a1_YbaK_/_prolyl-tRNA_synthetases	7	8	9	8	9	9	10	9	9	11	10	10	7	9	10	8	9	9	9	9	10	10	9	9	8	9	9	11	10	9	10	7	9	11	10	10	11	10	9	11	10	9	9	8	8	8	6	5
emb|CDP49746.1|	c447.a1.a1_Delta_1-pyrroline-5-carboxylate_reductase	7	7	8	8	8	9	8	9	9	8	9	8	8	9	9	9	9	10	8	9	9	9	9	9	8	8	9	9	8	9	9	9	9	9	9	9	8	9	9	10	9	9	9	10	10	7	9	7
emb|CDP49320.1|	c448.a1.a1_Glucose-6-phosphate_1-dehydrogenase	15	16	13	15	16	16	15	17	18	15	17	16	14	17	16	16	16	14	14	16	16	14	16	16	15	15	17	15	16	16	14	15	17	14	15	16	14	16	16	14	16	17	14	16	16	13	14	14
emb|CDP49715.1|	c449.a1.a1_phosphohistidine_phosphatase	5	6	5	5	5	6	8	7	5	9	6	6	6	5	6	7	7	8	9	7	7	9	8	9	7	8	7	9	8	9	9	8	6	9	7	8	9	7	8	9	8	7	9	7	7	6	4	5
emb|CDP49715.1|	c449.a2.a1_phosphohistidine_phosphatase	3	4	4	4	4	4	6	5	3	7	4	4	4	3	5	5	5	6	7	5	5	7	6	7	5	6	5	7	6	7	7	6	4	7	5	6	7	5	6	7	6	5	7	5	5	7	6	6
emb|CDP47958.1|	c450.a1.a1_Glutamyl-tRNA_synthetase_(Glutamate--tRNA_ligase)_(GluRS)	11	10	10	12	11	11	8	12	10	9	12	11	11	10	12	11	12	11	9	11	11	11	12	11	12	11	11	10	11	11	8	11	11	9	11	12	11	11	11	9	11	11	9	11	10	7	12	11
emb|CEG98649.1|	c451.a1.a1_Guanylate_kinase,_Guanosine_monophosphate_kinase_(GMP_kinase)	8	8	8	10	8	8	8	8	9	9	9	9	7	9	8	11	10	9	9	10	9	10	10	9	10	9	9	10	10	11	8	9	9	10	10	10	10	10	8	10	11	10	10	9	9	8	7	8
emb|CDP49219.1|	c452.a1.a1_PTS_enzyme_I	12	11	11	13	14	12	13	14	15	13	14	12	10	15	13	11	11	10	11	12	12	9	11	12	9	7	10	12	13	13	8	11	10	10	12	10	8	12	12	12	12	13	9	10	11	15	19	14
emb|CDP49123.1|	c453.a1.a1_Aldo/keto_reductase	12	13	12	11	10	13	13	10	11	14	11	13	9	10	13	12	10	10	16	11	12	14	11	13	12	12	11	14	12	12	14	12	11	14	11	11	13	10	11	14	12	12	13	10	10	16	13	11
emb|CDP49136.1|	c454.a1.a1_Cystathionine_gamma-synthase_(O-succinylhomoserine_(thiol)-lyase)	10	11	11	10	12	11	11	10	10	11	11	12	11	10	10	10	11	11	11	11	11	11	10	11	11	10	9	12	11	11	11	10	11	12	11	12	12	11	11	12	11	11	12	11	10	8	9	6
emb|CDP49136.1|	c454.a2.a1_Cystathionine_gamma-synthase_(O-succinylhomoserine_(thiol)-lyase)	7	8	8	7	9	8	8	7	7	8	8	9	8	7	7	7	8	8	8	8	8	8	7	8	8	7	6	9	8	8	8	7	8	9	8	9	9	8	8	9	8	8	9	8	7	8	7	5
emb|CDP48302.1|	c455.a1.a1_Heavy_metal_transport/detoxification_protein	5	6	4	5	5	4	4	4	4	3	4	5	5	6	6	6	5	6	5	4	4	5	5	4	5	5	5	5	7	5	6	6	7	4	6	4	5	5	6	5	5	5	4	5	5	6	5	6
emb|CDP48643.1|	c456.a1.a1_Tryptophan_synthase_alpha_chain_(TrpA)	6	5	6	6	7	6	6	6	6	5	7	5	7	6	6	6	6	6	6	6	6	6	6	6	5	6	6	7	6	7	5	5	6	7	7	6	5	6	6	6	7	6	7	6	7	9	9	8
emb|CDP48643.1|	c456.a2.a1_Tryptophan_synthase_alpha_chain_(TrpA)	7	6	7	7	9	7	6	8	7	6	8	6	8	8	8	8	8	8	7	8	7	7	8	8	6	7	8	8	7	8	6	7	7	9	9	7	6	8	8	7	8	7	8	7	8	6	7	6
emb|CDP49156.1|	c457.a1.a1_Serine_3-dehydrogenase	9	8	8	9	9	9	11	8	9	9	9	8	8	8	8	9	8	8	10	8	9	10	9	10	8	9	9	10	9	9	10	9	9	10	10	8	11	9	9	9	9	8	9	8	8	8	8	8
emb|CDP48779.1|	c458.a1.a1_3-isopropylmalate_dehydrogenase	11	11	12	11	11	11	11	11	13	12	11	12	11	11	9	11	10	10	12	11	12	11	11	11	11	12	10	9	12	11	10	11	11	12	10	11	10	11	11	12	10	11	10	11	9	11	10	12
emb|CEH00037.1|	c459.a1.a1_Cysteine--tRNA_ligase	7	8	7	8	8	9	10	9	9	9	8	7	7	8	9	8	8	8	8	9	9	8	8	8	9	8	7	9	8	8	9	9	9	9	9	8	9	8	8	9	8	8	8	8	8	9	8	7
emb|CDP48396.1|	c460.a1.a1_Hypothetical_protein_PFCIRM129_02975	12	15	14	13	15	13	16	15	16	13	16	16	14	16	16	15	15	16	13	15	16	15	16	15	16	17	16	16	16	16	15	16	16	15	17	16	16	16	16	16	16	16	15	15	15	13	17	15
emb|CDP49150.1|	c461.a1.a1_transcriptional_regulator_CarD	9	10	10	10	10	11	6	10	10	7	10	10	11	9	10	12	11	11	8	11	11	9	10	11	10	12	12	9	10	11	9	10	10	9	10	10	11	11	11	8	12	10	8	10	11	8	7	9
emb|CDP49750.1|	c462.a1.a1_Pyridine_nucleotide-disulphide_oxidoreductase	8	8	8	8	9	8	9	10	8	9	10	9	10	9	9	9	9	8	9	9	9	9	9	10	9	9	9	11	9	9	9	9	9	8	8	9	9	8	9	9	9	9	9	9	8	10	10	7
emb|CDP48568.1|	c463.a1.a1_Ribose-5-phosphate_isomerase_1	5	5	4	5	6	4	5	4	5	5	5	4	5	5	4	6	6	6	5	5	6	5	6	6	6	5	5	5	6	6	5	6	6	5	6	6	5	6	5	5	6	6	5	6	6	5	5	5
emb|CDP47614.1|	c464.a1.a1_Ribosomal_protein_L28	6	6	6	6	6	6	2	6	3	2	6	6	5	5	5	3	5	5	2	5	5	2	5	5	5	5	5	3	5	5	2	6	6	3	5	6	3	5	5	2	5	5	2	5	5	2	6	6
emb|CDP49618.1|	c465.a1.a1_extracellular_protein_without_function	14	15	15	14	14	14	15	15	15	15	14	14	14	15	13	5	5	5	8	4	6	6	6	8	7	6	7	6	6	7	8	5	6	8	8	6	6	5	8	6	5	6	6	4	5	13	10	11
emb|CDP48059.1|	c466.a1.a1_Cobalt_import_ATP-binding_protein_CbiO	11	10	11	11	11	10	11	10	10	10	10	11	9	11	10	6	9	9	8	8	9	6	9	9	9	9	6	9	9	8	8	10	9	9	8	9	9	9	9	9	9	9	7	8	7	9	9	10
emb|CDP48416.1|	c467.a1.a1_Peptide_chain_release_factor_2_(RF-2)	13	13	13	11	13	13	10	14	15	11	14	14	13	13	14	12	12	12	9	13	10	11	13	11	12	14	11	10	12	11	11	12	13	12	11	14	10	11	11	11	13	12	10	13	14	10	12	10
emb|CDP47839.1|	c468.a1.a1_Methylenetetrahydrofolate_dehydrogenase_(Bifunctional_protein)	7	8	8	7	8	9	8	9	8	8	9	8	7	8	9	8	8	7	8	8	7	8	9	9	7	8	9	7	9	8	8	8	8	7	8	9	8	8	8	6	8	7	8	5	7	8	8	7
emb|CDP47805.1|	c469.a1.a1_Propionyl-CoA_carboxylase_beta_chain	13	13	12	11	14	14	14	15	11	14	13	13	10	11	12	11	11	11	13	11	14	13	13	11	12	13	13	14	14	13	15	14	11	14	13	14	14	14	12	14	12	12	12	13	13	13	11	12
emb|CDP49127.1|	c470.a1.a1_Phosphomannose_isomerase	10	9	9	10	11	10	11	11	9	9	10	11	9	11	11	10	10	9	8	10	10	9	11	10	10	9	11	11	10	10	11	11	10	10	10	11	9	11	10	10	10	11	9	11	11	10	10	10
emb|CDP48645.1|	c471.a1.a1_Indole-3-glycerol_phosphate_synthase_(TrpC)	15	16	15	18	16	17	16	17	17	16	16	17	11	16	17	13	17	18	15	14	17	18	16	15	13	18	18	17	17	16	17	16	18	19	16	17	16	16	18	16	17	17	17	15	15	18	18	17
emb|CDP48645.1|	c471.a2.a1_Indole-3-glycerol_phosphate_synthase_(TrpC)	14	15	14	17	15	16	14	16	16	14	15	16	10	15	15	12	15	16	13	13	16	16	14	14	12	16	16	15	15	15	15	14	16	17	15	16	14	14	16	14	15	15	15	14	14	16	17	16
emb|CDP49366.1|	c472.a1.a1_UDP-N-acetylmuramoylalanine--D-glutamate_ligase_(UDP-N-acetylmuramoyl-L-alanyl-D-glutamate_synthetase)_(D-glutamic_acid-adding_enzyme)	17	16	16	16	17	19	20	18	18	20	16	18	17	16	19	15	16	18	21	17	17	21	18	17	16	16	17	20	19	18	21	19	16	18	19	17	19	17	18	19	17	19	20	17	17	17	18	15
emb|CDP48650.1|	c473.a1.a1_Phosphoglycerate_mutase_(D-phosphoglycerate_2,3-phosphomutase)	5	6	6	8	5	7	7	6	7	7	6	6	6	7	7	8	8	8	9	7	9	10	8	10	8	9	9	10	10	9	7	10	8	10	7	10	8	10	8	10	10	10	8	7	7	6	7	6
emb|CDP47609.1|	c474.a1.a1_Hypothetical_protein_PFCIRM129_00285	6	5	6	6	5	6	6	6	5	6	6	5	6	5	6	6	6	5	6	6	5	6	5	6	6	4	6	6	6	6	6	5	6	5	5	6	6	6	6	6	6	5	6	4	5	6	6	5
emb|CDP48949.1|	c475.a1.a1_Hypothetical_protein_PFCIRM129_05940	11	12	11	9	12	13	11	12	12	11	12	12	12	11	12	10	11	12	13	11	11	12	13	16	13	11	12	11	12	10	13	11	12	11	9	11	12	13	11	12	10	13	12	11	10	11	10	11
emb|CEH00551.1|	c476.a1.a1_Copper-exporting_ATPase	16	15	15	16	17	17	13	17	16	14	18	20	16	18	16	19	22	19	16	19	23	16	23	21	19	19	23	16	23	23	15	21	20	17	21	21	18	21	21	15	19	21	16	20	19	5	4	3
emb|CDP48511.1|	c477.a1.a1_Nitroreductase	5	5	5	5	5	5	6	5	5	5	5	5	5	5	5	5	5	5	6	5	5	6	5	5	5	5	5	5	5	5	6	5	5	6	5	5	6	5	5	6	5	5	6	5	5	6	5	5
emb|CDP47757.1|	c478.a1.a1_CbiL_Precorrin-2_C20-methyltransferase	13	13	13	13	13	13	12	13	13	11	13	13	13	12	13	13	11	12	10	12	13	11	12	13	12	13	12	10	12	12	10	12	12	11	12	12	11	12	13	11	13	12	9	13	11	9	12	11
emb|CDP49400.1|	c479.a1.a1_HesB_protein	6	7	6	6	6	6	6	6	6	6	6	6	6	6	6	5	5	5	5	5	5	6	6	5	6	5	6	5	5	5	5	5	5	5	5	5	5	5	5	5	5	5	5	5	5	5	5	5
emb|CDP48009.1|	c480.a1.a1_electron_transfer_oxidoreductase	14	13	13	12	13	13	13	13	13	13	13	15	14	11	14	15	13	12	13	14	12	13	14	14	12	12	12	13	12	13	13	13	15	12	15	14	13	14	15	13	13	13	11	12	12	10	13	12
emb|CDP49087.1|	c481.a1.a1_Hypothetical_protein_PFCIRM129_09745	5	4	5	7	5	5	5	5	5	5	5	5	6	5	5	6	5	5	4	5	5	4	5	5	5	5	5	4	5	5	4	5	5	4	5	5	4	6	5	4	5	5	4	5	5	4	5	5
emb|CDP48758.1|	c482.a1.a1_RecA_(Recombinase_A)	12	10	9	11	10	11	10	11	12	10	11	10	11	12	11	17	14	16	14	14	16	15	16	16	16	16	15	12	14	14	13	16	16	14	14	15	15	14	15	12	16	16	13	13	15	12	14	13
emb|CDP48758.1|	c482.a2.a1_RecA_(Recombinase_A)	11	9	8	10	9	10	9	10	11	9	10	9	10	11	10	16	13	15	13	13	15	14	15	15	15	15	14	11	13	13	12	15	15	13	13	14	14	13	14	11	15	15	12	12	14	10	12	11
emb|CDP48773.1|	c483.a1.a1_3-isopropylmalate_dehydratase_large_subunit_(Isopropylmalate_isomerase)_(Alpha-IPM_isomerase)_(IPMI)	9	8	8	8	8	9	9	9	9	10	9	9	10	9	9	9	9	9	9	9	9	8	10	9	8	8	9	9	9	9	9	9	9	7	7	9	8	9	9	9	9	9	8	8	8	6	8	5
emb|CDP49772.1|	c484.a1.a1_Hypothetical_protein_PFCIRM129_01985	5	5	6	5	5	5	5	6	5	6	5	5	5	5	5	5	5	5	6	5	5	6	5	5	5	5	5	6	5	5	6	5	5	6	5	5	6	5	5	7	5	5	6	5	5	6	5	5
emb|CDP47742.1|	c485.a1.a1_Protein-tyrosine_phosphatase	15	15	16	15	16	16	12	16	15	13	16	16	15	15	15	14	16	16	13	15	15	13	16	16	15	15	16	13	16	16	11	16	16	13	16	16	14	16	17	12	16	16	11	14	16	9	11	13
emb|CEG98864.1|	c486.a1.a1_Hypothetical_protein_PFCIRM1025_06990	14	12	14	14	16	14	15	15	15	14	17	14	13	13	15	14	15	12	15	13	13	16	15	13	14	13	15	14	15	13	16	14	13	15	14	15	14	13	14	14	12	14	15	11	11	11	13	12
emb|CDP48143.1|	c486.a2.a1_Hypothetical_protein_PFCIRM129_08990	12	12	12	12	14	12	10	13	13	10	14	12	10	11	13	12	12	11	10	11	12	11	12	11	12	11	13	9	12	12	11	13	12	10	12	13	9	11	12	9	11	12	10	10	10	12	14	13
emb|CEG97603.1|	c487.a1.a1_3-hydroxyisobutyrate_dehydrogenase_related_beta-hydroxyacid_dehydrogenase	9	9	9	9	9	10	11	9	10	11	9	9	9	9	9	9	9	9	10	10	9	11	10	9	8	8	9	10	10	10	9	9	9	9	10	10	10	11	10	10	10	10	11	9	9	1	2	2
emb|CDP49246.1|	c488.a1.a1_Phosphoribosylaminoimidazole-succinocarboxamidesynthase	12	8	10	9	11	10	11	13	13	10	10	9	9	12	11	14	9	11	11	10	9	11	11	11	9	10	9	12	12	12	10	9	11	11	11	12	12	11	13	12	11	11	11	12	11	14	12	11
emb|CDP49689.1|	c489.a1.a1_PadR,_Transcriptional_regulator_PadR-like_family	7	6	7	6	8	6	6	6	6	8	7	7	6	8	7	11	11	11	11	11	11	11	11	11	10	11	11	11	11	11	11	11	11	11	11	11	11	11	11	11	11	11	11	11	11	6	5	4
emb|CDP49689.1|	c489.a2.a1_PadR,_Transcriptional_regulator_PadR-like_family	6	5	6	5	7	5	5	5	5	7	6	6	5	7	6	10	10	10	10	10	10	10	10	10	10	10	10	10	10	10	10	10	10	10	10	10	10	10	10	10	10	10	10	10	10	5	4	3
emb|CDP48875.1|	c490.a1.a1_Chromosome_partitioning_protein	18	19	20	19	21	21	21	21	21	19	20	22	17	21	21	14	15	16	17	15	17	15	17	17	16	16	16	17	16	19	16	17	16	18	16	17	15	16	16	19	16	17	21	15	15	13	16	15
emb|CDP48875.1|	c490.a2.a1_Chromosome_partitioning_protein	16	17	18	17	19	19	19	19	19	18	18	20	17	19	19	12	13	14	16	13	15	13	15	15	14	14	14	15	14	17	14	15	14	16	14	15	13	14	14	18	14	15	19	13	13	13	17	15
emb|CDP49399.1|	c491.a1.a1_Inosine-5-monophosphate_dehydrogenase_(IMP_dehydrogenase)_(IMPDH)_(IMPD)_/_GMP_reductase	9	8	9	9	12	9	13	10	12	13	9	9	13	9	12	11	14	12	12	13	10	12	12	11	7	8	9	13	9	8	13	8	10	11	9	11	11	11	9	12	11	11	14	10	12	13	9	8
emb|CDP49399.1|	c491.a2.a1_Inosine-5-monophosphate_dehydrogenase_(IMP_dehydrogenase)_(IMPDH)_(IMPD)_/_GMP_reductase	9	8	9	9	12	9	13	10	12	13	9	9	13	9	12	11	14	12	12	13	10	12	12	11	7	8	9	13	9	8	13	8	10	11	9	11	11	11	9	12	11	11	14	10	12	13	9	8
emb|CDP48878.1|	c492.a1.a1_OsmC_protein	11	8	10	9	9	9	8	10	9	8	8	9	9	9	10	12	10	11	9	11	10	9	11	10	12	11	10	9	11	10	8	10	10	8	10	9	9	11	10	9	10	11	9	10	11	8	10	9
emb|CDP49592.1|	c493.a1.a1_Cytochrome_d_ubiquinol_oxidase_subunit_I	8	8	8	9	9	9	8	9	9	8	9	9	9	9	9	6	7	6	5	8	7	5	7	7	6	7	8	5	8	7	5	9	8	5	6	9	5	8	7	5	8	7	5	7	6	8	9	9
emb|CDP49624.1|	c494.a1.a1_Seryl-tRNA_synthetase	13	16	16	14	15	15	18	15	15	19	15	16	16	18	14	16	17	15	19	16	15	17	15	16	18	17	16	15	16	17	14	16	16	15	16	16	14	16	15	18	17	15	18	15	14	19	17	16
emb|CDP49364.1|	c495.a1.a1_UDP-N-acetylglucosamine--N-acetylmuramyl-(pentapeptide)_pyrophosphoryl-undecaprenol_N-acetylglucosamine_transferase_(Undecaprenyl-PP-MurNAc-pentapeptide-UDPGlcNAc_GlcNAc_transferase)	9	9	9	9	8	10	9	10	9	10	10	8	7	9	10	10	11	10	9	10	9	9	10	9	9	9	10	9	10	10	10	9	11	8	9	9	10	10	10	9	11	10	9	9	8	7	7	9
emb|CDP47852.1|	c496.a1.a1_Possible_stress-response_transcriptional_regulator_protein_PspC	3	3	3	3	3	3	2	3	3	2	3	3	2	3	3	3	3	3	3	3	3	3	3	3	3	3	3	3	3	3	3	3	3	3	3	3	3	3	3	3	3	3	3	3	3	5	6	6
emb|CDP47852.1|	c496.a2.a1_Possible_stress-response_transcriptional_regulator_protein_PspC	3	3	3	3	3	3	2	3	3	2	3	3	2	3	3	4	4	4	4	4	4	4	4	4	4	4	4	4	4	4	4	4	4	4	4	4	4	3	3	4	4	4	4	4	4	2	3	3
emb|CDP49573.1|	c497.a1.a1_Arginyl-tRNA_synthetase_(Arginine--tRNA_ligase)_(ArgRS)	8	9	10	10	10	11	14	12	13	14	13	12	10	13	14	8	9	12	14	11	11	11	10	10	9	10	11	11	12	11	10	11	9	11	10	10	11	8	9	11	11	10	11	11	11	12	12	11
emb|CDP49639.1|	c498.a1.a1_Gluconate_kinase_(Gluconokinase)	6	8	8	8	8	8	8	8	8	8	8	7	7	8	9	5	6	4	7	5	7	5	6	5	4	5	6	6	7	4	7	7	6	6	5	7	7	8	7	7	5	8	7	4	6	14	12	13
emb|CDP47941.1|	c499.a1.a1_30S_ribosomal_protein_S14_type_Z	5	5	5	4	4	4	2	4	2	2	4	4	4	4	4	4	4	4	2	4	4	2	4	4	4	4	4	2	4	4	2	5	4	2	4	4	2	4	4	2	4	4	2	4	4	2	4	4
emb|CDP49649.1|	c500.a1.a1_Putative_uncharacterized_protein	2	2	1	1	2	1	1	1	1	1	1	1	1	2	1	1	1	1	1	1	1	1	1	1	2	2	2	1	1	1	1	1	1	1	1	1	1	1	1	1	1	1	1	1	1	9	9	9
emb|CDP48044.1|	c501.a1.a1_Formate--tetrahydrofolate_ligase	10	10	10	10	10	10	10	10	10	10	10	10	10	10	10	10	10	10	10	10	10	9	10	10	10	10	10	10	10	10	10	10	10	10	10	10	10	10	10	10	10	10	10	10	10	11	10	11
emb|CDP47724.1|	c502.a1.a1_Transcriptional_regulator,_MarR_family	8	8	8	8	9	8	4	8	7	5	7	8	8	9	8	9	11	10	7	10	9	7	11	10	10	11	11	6	11	11	6	11	11	6	11	10	6	11	9	7	11	11	6	10	10	5	8	8
emb|CDP47724.1|	c502.a2.a1_Transcriptional_regulator,_MarR_family	8	8	8	8	8	8	4	8	6	5	7	7	7	8	8	8	10	9	6	9	8	6	10	9	9	10	10	6	10	10	6	10	10	6	10	9	6	10	9	6	10	10	6	9	9	5	8	8
emb|CDP48772.1|	c503.a1.a1_3-isopropylmalate_dehydratase_small_subunit_(Isopropylmalate_isomerase)_(Alpha-IPM_isomerase)_(IPMI)	9	10	9	10	10	10	12	8	10	12	8	8	7	10	10	10	10	10	11	10	9	11	11	10	10	8	8	12	11	9	12	10	10	12	9	8	10	10	8	13	9	10	11	10	8	10	10	9
emb|CDP48034.1|	c504.a1.a1_cell-wall_peptidases,_NlpC/P60_family_secreted_protein	16	15	15	20	18	18	17	17	15	15	16	16	13	16	15	11	13	13	10	12	11	13	12	11	12	12	10	15	12	12	11	13	12	12	12	11	14	13	11	11	12	13	13	13	12	15	15	15
emb|CDP48402.1|	c505.a1.a1_Hypothetical_protein_PFCIRM129_03005	5	4	5	5	5	5	5	5	5	5	5	5	5	5	5	4	4	4	2	4	3	2	4	4	4	4	4	4	4	3	4	4	5	5	4	4	4	4	4	4	4	5	2	4	4	5	5	5
emb|CDP49340.1|	c506.a1.a1_Acetyltransferase	5	4	5	6	6	6	4	5	5	5	6	5	5	6	6	6	6	6	5	6	6	5	6	6	6	6	6	5	6	6	4	6	6	5	6	6	5	6	6	5	6	6	5	5	6	4	5	4
emb|CDP49602.1|	c507.a1.a1_ATP_binding_protein_of_ABC_transporter	4	3	3	4	4	4	4	4	4	4	3	3	1	5	5	6	6	6	5	6	6	6	6	6	6	5	5	6	5	5	6	6	5	5	6	6	6	6	5	6	6	6	6	6	5	5	4	3
emb|CDP47699.1|	c508.a1.a1_Valyl-tRNA_synthetase_(Valine--tRNA_ligase)_(ValRS)	11	11	11	12	13	12	18	15	15	18	15	15	11	12	13	11	10	11	17	12	12	16	12	11	10	12	10	15	12	12	17	11	12	15	10	11	14	10	11	16	11	12	17	13	10	17	14	14
emb|CDP47699.1|	c508.a2.a1_Valyl-tRNA_synthetase_(Valine--tRNA_ligase)_(ValRS)	12	12	12	13	14	13	19	16	16	19	16	16	12	13	14	12	11	12	18	13	13	17	13	12	11	13	11	16	13	13	18	12	13	16	11	12	15	11	12	17	12	13	18	14	11	17	12	12
emb|CEH00437.1|	c509.a1.a1_Xaa-Pro_aminopeptidase_I	10	9	7	10	9	7	10	10	8	9	11	8	5	12	10	8	8	8	9	9	9	8	9	7	7	10	9	9	8	9	7	8	9	9	9	10	7	7	8	10	9	9	11	9	9	12	10	10
emb|CDP48724.1|	c510.a1.a1_Hypothetical_protein_PFCIRM129_04730	17	18	20	17	18	19	17	18	14	17	19	18	14	18	17	12	13	16	14	13	14	14	13	15	13	15	14	13	14	13	14	17	15	15	15	15	15	17	15	15	15	19	13	15	12	17	19	19
emb|CDP47783.1|	c511.a1.a1_Hypothetical_protein_PFCIRM129_07370	7	7	7	6	7	7	6	7	6	6	6	6	4	7	7	5	5	5	6	6	6	6	6	7	5	6	6	6	6	5	5	6	6	5	5	6	5	5	6	5	6	7	6	5	6	5	6	5
emb|CDP48895.1|	c512.a1.a1_drug_exporters_of_the_RND_superfamily	7	4	6	6	5	4	5	6	8	5	7	5	5	8	7	6	5	6	5	7	7	5	6	6	6	7	7	5	5	6	5	5	7	5	6	5	6	5	6	5	5	6	6	6	6	15	13	11
emb|CDP48895.1|	c512.a2.a1_drug_exporters_of_the_RND_superfamily	8	6	6	8	8	7	7	8	8	5	8	7	6	10	8	10	9	10	7	10	10	7	10	9	9	9	10	8	8	9	6	8	8	8	8	7	8	9	10	6	8	9	8	9	10	6	6	5
emb|CDP49711.1|	c513.a1.a1_Nitrogen_regulatory_protein_P-II	1	1	1	1	1	3	4	2	2	3	2	1	2	2	3	9	10	9	9	8	9	9	9	8	7	9	8	7	9	8	9	10	10	6	9	8	9	8	9	8	9	7	8	10	8	3	4	5
emb|CEG98403.1|	c514.a1.a1_Iron_transport_system_substrate-binding_protein_ABC_transporter	9	9	9	9	10	9	10	8	10	9	9	9	9	9	9	8	8	8	7	8	9	9	8	7	8	9	8	6	7	8	7	8	8	7	9	8	7	8	9	6	8	8	7	8	7	10	9	10
emb|CEH00864.1|	c515.a1.a1_Hypothetical_protein_PFCIRM1025_09750	7	7	7	7	7	8	7	7	7	8	6	8	8	8	8	7	8	8	7	8	8	8	8	8	7	8	8	7	7	8	8	8	8	6	8	8	7	8	8	8	8	8	8	7	8	1	1	0
emb|CDP48431.1|	c516.a1.a1_Carboxylic_ester_hydrolase	9	9	9	9	9	9	7	9	9	7	9	9	8	9	9	9	9	9	7	9	9	7	9	9	9	9	9	8	9	9	7	9	9	7	9	9	7	9	9	7	9	9	7	9	9	7	9	9
emb|CDP48375.1|	c517.a1.a1_Proline_iminopeptidase	9	9	8	8	8	8	9	10	8	8	9	9	6	8	8	7	8	7	7	8	9	7	9	8	6	6	7	8	8	7	7	7	7	9	8	8	7	9	9	8	7	8	8	6	9	8	9	9
emb|CDP49532.1|	c518.a1.a1_Carboxypeptidase	11	11	14	14	14	14	13	14	14	13	13	14	10	14	14	11	12	13	13	12	14	13	13	14	10	13	13	13	14	13	13	14	13	13	13	12	14	11	11	13	13	13	13	13	13	11	14	12
emb|CDP48599.1|	c519.a1.a1_Putative_integration_host_factor_MihF	9	8	9	9	9	9	9	9	9	9	8	9	8	9	9	9	9	9	9	9	9	9	9	9	8	8	9	9	9	9	9	9	9	9	9	9	9	9	8	9	9	9	9	9	9	7	8	6
emb|CDP49287.1|	c520.a1.a1_Polypeptide_deformylase	5	4	3	3	4	4	4	4	5	3	5	5	2	3	3	4	5	5	5	5	6	5	6	6	5	6	4	6	5	3	4	6	5	4	5	6	4	4	3	6	5	4	4	5	4	3	5	2
emb|CDP49024.1|	c521.a1.a1_Trypsin-like_serine_protease	4	3	3	4	3	4	5	3	5	5	3	4	4	5	4	4	4	4	4	4	4	5	3	3	3	4	4	5	4	3	4	3	3	5	4	4	5	3	3	5	3	3	5	3	3	5	4	4
emb|CDP49352.1|	c522.a1.a1_Two-component_system_response_regulator	9	8	8	9	8	9	9	8	9	9	9	9	9	9	9	8	9	9	9	8	8	8	8	9	9	9	9	9	9	9	8	9	9	8	9	8	8	9	9	9	8	9	9	9	9	9	9	9
emb|CDP47793.1|	c523.a1.a1_Phosphoribosylaminoimidazole_carboxylase_catalytic_subunit	5	5	4	4	7	7	7	6	4	7	8	4	4	7	8	7	7	7	7	7	7	7	7	7	7	8	6	7	7	7	7	7	7	7	7	7	7	7	7	7	7	7	7	7	7	4	7	3
emb|CDP47754.1|	c524.a1.a1_CysG/CbiX	11	10	13	12	13	12	12	13	12	12	12	12	13	13	13	11	9	11	12	11	11	12	11	11	10	11	12	10	12	11	10	11	11	11	11	11	12	10	10	11	10	12	12	11	12	13	11	9
emb|CDP49271.1|	c525.a1.a1_Ribosome-binding_factor_A	4	6	5	2	4	5	4	3	3	3	4	4	3	4	5	4	5	5	4	4	5	4	5	5	5	6	6	5	5	5	5	5	5	3	5	5	5	6	5	4	5	5	5	5	5	4	4	2
emb|CDP47794.1|	c526.a1.a1_Phosphoribosylaminoimidazole_carboxylase_ATPase_subunit	9	10	11	10	11	11	10	10	12	9	10	11	10	11	11	10	10	11	11	11	11	10	12	12	10	11	11	11	12	11	11	12	12	11	12	11	10	12	12	10	11	12	10	11	11	12	10	11
emb|CDP47794.1|	c526.a2.a1_Phosphoribosylaminoimidazole_carboxylase_ATPase_subunit	8	9	10	9	10	10	10	9	11	10	9	10	9	10	10	9	9	10	10	10	10	10	11	11	9	10	10	11	11	10	10	11	11	11	11	10	10	11	11	10	10	11	10	10	10	11	9	10
emb|CDP48038.1|	c527.a1.a1_Phosphoribosylformylglycinamidine_cyclo-ligase	12	13	10	13	11	12	13	14	14	14	13	11	10	13	13	13	12	12	14	11	10	12	13	14	13	13	12	14	14	13	14	13	14	14	13	12	14	13	13	14	12	13	14	12	13	11	14	8
emb|CDP48038.1|	c527.a2.a1_Phosphoribosylformylglycinamidine_cyclo-ligase	11	11	9	11	10	10	11	12	12	12	11	10	9	11	11	11	11	11	12	10	9	10	11	12	12	12	11	12	12	12	12	11	12	12	11	11	12	12	12	12	11	11	12	11	11	11	14	8
emb|CDP49347.1|	c528.a1.a1_Uridine_phosphorylase	10	12	11	11	12	12	11	12	12	10	11	11	9	12	12	10	13	11	12	11	12	13	12	12	10	12	11	12	13	12	12	12	13	13	13	12	12	12	12	13	13	13	13	12	12	13	11	12
emb|CDP48530.1|	c529.a1.a1_dTDP-4-dehydrorhamnose_reductase_/_dTDP-4-dehydrorhamnose_3,5-epimerase	12	13	13	14	12	12	12	14	16	13	14	12	11	14	13	14	14	14	14	13	14	12	13	14	12	13	13	12	12	13	15	13	13	14	13	13	13	13	12	12	13	13	11	13	12	10	12	9
emb|CDP48530.1|	c529.a2.a1_dTDP-4-dehydrorhamnose_reductase_/_dTDP-4-dehydrorhamnose_3,5-epimerase	8	9	10	11	9	9	10	11	13	10	10	10	7	11	11	10	11	11	11	10	11	9	10	11	8	10	10	9	10	11	12	11	10	11	10	12	10	10	10	10	11	11	8	10	9	12	13	10
emb|CDP48654.1|	c530.a1.a1_Hypothetical_protein_PFCIRM129_04340	5	5	5	4	5	5	5	5	5	5	5	5	5	5	5	5	5	5	4	5	5	3	6	5	4	5	5	4	6	5	4	5	5	5	5	5	3	5	5	5	5	5	4	6	5	5	6	5
emb|CEG98757.1|	c530.a2.a1_Hypothetical_protein_PFCIRM1025_09395	5	5	5	4	5	5	5	5	6	5	5	5	5	5	5	5	5	5	4	6	5	3	6	5	4	5	5	5	7	5	4	6	6	5	6	5	4	5	6	5	5	6	5	6	5	6	7	6
emb|CDP49143.1|	c531.a1.a1_transcriptional_regulator	8	8	8	7	11	8	9	10	11	10	9	8	8	9	10	10	10	9	10	10	11	9	11	10	9	11	9	11	11	11	11	10	9	10	10	10	11	8	9	10	9	10	9	10	9	10	8	7
emb|CDP48644.1|	c532.a1.a1_Tryptophan_synthase_beta_chain_(TrpB)	6	6	6	6	6	6	6	6	6	6	7	6	6	6	6	6	6	6	6	6	6	6	6	6	6	6	6	6	6	6	6	6	6	6	6	6	6	6	5	6	6	6	6	6	6	7	8	7
emb|CDP48644.1|	c532.a2.a1_Tryptophan_synthase_beta_chain_(TrpB)	8	8	8	8	8	8	7	8	8	7	9	8	8	8	8	8	8	8	7	8	8	7	8	8	8	8	8	7	8	8	7	8	8	7	8	8	7	8	7	7	8	8	7	8	8	6	6	6
emb|CDP48947.1|	c533.a1.a1_Transcription_elongation_factor_GreA	6	6	6	5	5	6	6	6	6	6	6	6	7	6	6	6	6	7	5	6	7	8	6	6	8	6	7	6	6	6	6	7	6	6	6	6	6	6	6	6	7	7	6	6	6	5	6	6
emb|CDP48801.1|	c534.a1.a1_ATP_synthase_gamma_chain_(ATP_synthase_F1_sector_gamma_subunit)	10	10	8	11	12	10	10	11	11	9	10	10	9	11	12	10	12	13	11	11	10	13	9	12	12	12	12	12	12	12	12	12	11	11	11	10	12	10	9	11	11	11	9	10	9	11	11	9
emb|CDP48383.1|	c535.a1.a1_Hypothetical_protein_PFCIRM129_02910	11	11	11	8	9	9	5	4	5	5	6	7	3	5	4	11	11	11	7	6	6	7	6	7	5	6	7	4	5	5	8	10	9	5	6	6	5	5	6	4	5	5	1	2	3	6	7	8
emb|CDP49091.1|	c536.a1.a1_UDP-N-acetylglucosamine_1-carboxyvinyltransferase_(Enoylpyruvate_transferase)	6	8	6	8	8	7	8	8	7	9	8	7	3	8	8	8	6	6	8	7	8	8	6	8	7	7	5	8	8	8	7	7	7	8	7	8	9	7	7	7	6	7	9	7	6	8	7	7
emb|CDP48699.1|	c537.a1.a1_Hypothetical_protein_PFCIRM129_04595	10	10	11	10	11	10	10	11	10	9	10	11	10	11	12	10	10	10	10	10	10	9	10	11	10	9	9	11	11	11	10	10	10	9	11	10	9	10	10	10	10	10	9	10	10	11	11	12
emb|CDP49193.1|	c538.a1.a1_transmembrane_protein	7	7	7	6	6	6	7	6	7	7	6	6	7	7	7	8	8	8	8	8	7	9	8	8	10	5	8	8	7	7	9	7	8	9	8	7	10	9	9	9	7	8	9	8	8	7	6	7
emb|CDP48660.1|	c539.a1.a1_Hypothetical_protein_PFCIRM129_04375	7	8	8	7	8	7	6	7	7	6	7	6	6	8	7	8	7	7	5	7	7	8	8	8	6	7	7	9	8	8	7	7	8	8	7	8	9	7	7	7	7	7	7	7	7	7	7	6
emb|CDP48297.1|	c540.a1.a1_NADH-dependent_flavin_oxidoreductase	8	7	7	8	8	7	6	8	8	6	7	6	6	8	7	8	7	9	7	8	8	7	8	8	8	8	8	7	8	8	7	7	8	7	8	8	7	9	8	8	7	8	8	7	9	7	7	7
emb|CDP48297.1|	c540.a2.a1_NADH-dependent_flavin_oxidoreductase	7	6	6	7	7	6	5	7	7	5	6	5	5	7	6	7	6	8	6	7	7	6	7	7	7	7	7	6	7	7	6	6	7	6	7	7	6	8	7	7	6	7	7	6	8	7	8	8
emb|CDP49351.1|	c541.a1.a1_Putative_DNA_polymerase_I	15	16	14	14	15	14	10	16	15	12	16	16	12	15	16	15	15	14	10	15	15	11	16	15	14	14	16	11	14	15	10	15	16	11	15	15	12	15	15	11	14	15	13	15	14	10	12	12
emb|CDP49351.1|	c541.a2.a1_Putative_DNA_polymerase_I	14	15	13	13	14	13	9	15	14	11	15	15	11	14	15	14	14	13	9	14	14	10	15	14	13	13	15	10	13	14	9	14	15	10	14	14	11	14	14	10	13	14	12	14	13	11	13	13
emb|CDP48346.1|	c542.a1.a1_Homoserine_dehydrogenase	14	12	13	15	15	14	16	15	15	16	15	15	13	16	14	15	14	14	15	14	15	15	15	15	13	13	14	16	15	14	15	15	14	15	14	14	14	15	14	13	15	14	15	14	15	12	12	11
emb|CDP49649.1|	c543.a1.a1_Putative_uncharacterized_protein	5	5	6	5	5	6	6	5	6	6	5	5	5	5	6	7	7	7	7	7	6	7	7	7	7	7	7	7	7	6	7	6	7	7	7	7	7	7	7	7	7	7	7	7	7	4	3	3
emb|CDP48042.1|	c544.a1.a1_UPF0210_protein	10	11	11	11	11	11	12	11	11	12	11	11	11	10	11	10	11	12	10	11	10	10	12	10	10	12	10	11	9	11	10	10	11	11	11	10	10	10	12	12	11	11	10	11	11	10	9	8
emb|CDP48042.1|	c544.a2.a1_UPF0210_protein	10	11	11	11	11	11	12	11	11	12	11	11	11	10	11	10	11	12	10	11	10	10	12	10	10	12	10	11	9	11	10	10	11	11	11	10	10	10	12	12	11	11	10	11	11	11	10	9
emb|CDP47555.1|	c545.a1.a1_Argininosuccinate_lyase_(Arginosuccinase)	9	7	8	10	10	10	10	9	10	9	10	10	11	10	10	9	9	8	10	10	10	8	9	10	9	8	9	9	10	10	10	8	10	9	9	10	9	10	9	9	9	9	10	10	10	10	10	10
emb|CDP49423.1|	c546.a1.a1_Citrate_lyase_beta_chain_(Citrase_beta_chain)_(Citrate(Pro-3S)-lyase_beta_chain)	12	10	11	11	10	11	12	12	12	11	11	11	10	12	11	11	12	12	10	12	11	10	13	11	11	13	13	10	13	12	12	12	13	11	11	12	12	11	11	11	11	9	12	11	11	13	10	11
emb|CDP47866.1|	c547.a1.a1_Serine_acetyltransferase	5	5	5	4	5	5	4	5	5	4	5	5	5	5	5	5	5	5	4	5	5	4	5	5	5	5	5	4	5	5	4	5	5	4	5	5	4	5	5	4	5	5	4	5	5	4	5	5
emb|CDP48945.1|	c548.a1.a1_Conserved_protein_containing_thioredoxin_domain	14	12	11	14	14	13	13	13	16	12	15	13	12	15	14	15	12	12	12	13	13	12	13	14	11	13	14	11	13	13	12	13	12	11	14	14	12	15	15	12	14	14	13	12	13	13	14	13
emb|CDP49697.1|	c548.a2.a1_protein_of_unknown_function	12	10	9	12	12	11	11	11	14	10	13	11	10	13	12	13	10	10	11	11	11	10	11	12	9	11	12	9	11	11	11	11	10	10	12	12	10	13	13	11	12	12	11	10	11	12	12	11
emb|CDP49788.1|	c549.a1.a1_Galactokinase	11	9	8	10	11	11	11	10	13	13	10	13	11	12	11	13	12	14	13	13	13	13	16	13	14	12	10	15	14	15	12	12	11	14	12	14	13	15	13	14	13	14	15	14	11	9	13	10
emb|CDP48640.1|	c550.a1.a1_Glutamate_synthase_small_subunit	9	12	10	9	10	9	7	11	10	9	9	10	10	11	10	10	10	9	7	10	11	7	10	11	8	9	10	6	9	9	7	10	10	7	9	11	7	9	10	7	10	9	6	10	10	8	10	9
emb|CDP49397.1|	c551.a1.a1_Anthranilate_phosphoribosyltransferase	11	14	13	11	13	14	10	14	13	10	14	14	12	16	14	14	14	15	11	12	14	12	14	14	11	15	13	13	14	14	12	14	13	11	14	14	13	13	14	13	13	15	12	14	14	12	14	11
emb|CDP49608.1|	c552.a1.a1_Short_chain_dehydrogenase	8	8	7	9	8	8	9	8	8	9	8	8	9	8	8	9	7	8	9	8	7	8	8	7	8	8	8	9	8	8	9	8	8	10	8	8	9	7	8	9	8	8	9	7	7	9	8	6
emb|CDP49380.1|	c553.a1.a1_Helicase_protein	9	8	7	8	8	9	9	9	9	8	10	8	8	7	10	8	9	11	12	10	10	9	10	10	10	11	11	10	12	9	12	12	10	10	9	9	12	10	10	10	10	10	10	7	10	8	9	8
emb|CEG97577.1|	c554.a1.a1_Hypothetical_protein_PFCIRM1025_05220	13	12	12	12	14	14	11	14	12	11	14	13	12	14	13	14	14	14	11	12	14	12	14	14	13	14	15	11	14	14	12	14	14	11	13	14	11	14	13	12	14	14	12	14	13	10	14	13
emb|CDP48887.1|	c555.a1.a1_MscS_transporter,_small_conductance_mechanosensitive_ion_channel	3	3	3	2	4	4	7	4	5	5	4	4	3	5	4	6	6	7	10	7	5	8	8	7	6	6	8	8	5	8	10	6	6	9	8	8	8	7	7	9	8	6	11	5	7	6	5	5
emb|CDP47608.1|	c556.a1.a1_Ribonuclease_III	8	9	10	12	12	13	7	13	9	7	12	12	4	12	12	14	14	15	10	14	14	12	14	16	10	15	14	11	16	15	11	14	15	11	15	16	12	13	15	13	14	16	11	15	14	7	10	10
emb|CDP48207.1|	c557.a1.a1_ATPase_involved_in_cell_division	7	6	6	7	5	6	7	7	7	7	7	6	8	7	5	8	8	7	7	8	7	7	8	8	8	7	7	7	8	7	6	6	7	6	7	7	6	8	6	7	8	6	7	8	7	7	8	6
emb|CDP48376.1|	c557.a2.a1_Zn-dependant_peptidase	5	5	5	5	5	4	5	5	5	5	4	5	4	5	5	4	4	4	5	5	5	5	4	4	5	4	5	5	4	5	5	5	5	5	5	5	5	4	5	5	4	4	4	4	5	4	4	5
emb|CDP48376.1|	c557.a3.a1_Zn-dependant_peptidase	2	2	2	2	2	1	2	2	2	2	1	2	1	2	2	1	1	1	2	2	2	2	1	1	2	1	2	2	1	2	2	2	2	2	2	2	2	1	2	2	1	1	1	1	2	3	3	3
emb|CDP49083.1|	c558.a1.a1_AsnC-family_transcriptional_regulatory_protein	5	5	5	5	5	6	5	5	5	5	5	5	5	5	5	5	5	5	5	5	5	5	5	6	5	5	5	5	5	5	6	5	5	6	5	5	5	5	5	6	6	6	5	5	5	7	7	7
emb|CDP49083.1|	c558.a2.a1_AsnC-family_transcriptional_regulatory_protein	6	6	6	6	6	6	6	6	6	6	6	6	6	6	6	6	6	6	6	6	6	6	6	6	6	6	6	6	6	6	6	6	6	6	6	6	6	6	6	6	6	6	6	6	6	5	5	5
emb|CDP47561.1|	c559.a1.a1_N-acetyl-gamma-glutamyl-phosphate_reductase_(AGPR)_(N-acetyl-glutamate_semialdehyde_dehydrogenase)_(NAGSA_dehydrogenase)	7	8	8	7	9	8	11	9	9	10	9	9	4	9	8	9	9	10	10	11	11	9	9	9	5	10	8	9	11	9	10	9	10	10	10	10	10	10	10	10	9	10	9	9	9	8	10	11
emb|CDP49145.1|	c560.a1.a1_tRNA/rRNA_methyltransferase	8	9	9	9	8	9	8	10	9	8	10	9	9	8	6	9	10	9	8	8	8	10	10	10	8	9	9	9	10	7	9	9	9	8	10	9	8	9	9	10	9	11	8	8	9	7	9	8
emb|CDP49145.1|	c560.a2.a1_tRNA/rRNA_methyltransferase	8	9	8	8	8	9	7	9	8	7	9	8	8	9	7	9	9	9	7	8	8	9	9	9	8	9	8	8	9	7	8	9	8	7	9	8	7	8	8	9	8	10	7	8	8	6	7	6
emb|CDP48394.1|	c561.a1.a1_PP2Cc,_Serine/threonine_phosphatases	3	2	4	6	4	6	7	3	4	7	4	4	4	6	5	4	4	4	7	4	4	9	5	6	4	4	4	9	4	5	7	4	4	6	4	5	5	4	4	8	6	5	5	4	5	7	6	3
emb|CDP49649.1|	c562.a1.a1_Putative_uncharacterized_protein	9	7	10	8	6	7	5	6	5	6	8	6	5	5	7	5	6	4	6	7	6	4	6	6	10	10	9	5	7	7	4	8	7	6	8	8	5	9	9	6	7	7	5	4	5	20	16	17
emb|CDP48254.1|	c563.a1.a1_Nitric-oxide_reductase_subunit_B_(nitric-oxide_reductase)	2	2	2	2	2	2	4	2	2	4	2	2	3	2	2	2	2	2	4	2	2	3	2	2	2	2	2	4	2	2	3	2	2	4	2	2	3	2	2	3	2	2	3	2	2	3	2	2
emb|CEG98856.1|	c563.a2.a1_CRISPR_system_CASCADE_complex_protein_CasA	2	2	2	2	2	2	2	2	2	2	2	2	2	2	2	2	2	2	2	2	2	2	2	2	2	2	2	2	2	2	2	2	2	2	2	2	2	2	2	2	2	2	2	2	2	1	1	1
emb|CDP49697.1|	c564.a1.a1_Protein_of_unknown_function	2	3	2	2	3	3	5	4	4	3	3	3	2	5	4	4	4	4	5	3	4	6	5	4	3	5	5	4	5	6	3	5	4	5	5	3	4	2	5	6	3	3	6	4	4	13	9	10
emb|CDP48199.1|	c565.a1.a1_DeoR-family_transcriptional_regulator	6	7	6	9	7	7	8	7	7	8	6	7	6	7	7	5	6	6	7	6	6	6	7	6	8	5	7	7	6	6	6	7	7	7	6	6	7	5	5	8	6	7	6	5	6	9	7	8
emb|CDP48199.1|	c565.a2.a1_DeoR-family_transcriptional_regulator	7	8	7	10	8	8	10	8	8	10	7	8	7	8	8	6	7	7	8	7	7	7	8	7	9	6	8	8	7	7	7	8	8	8	7	7	8	6	6	9	7	8	7	6	7	10	8	8
emb|CDP48767.1|	c566.a1.a1_Thiamine_monophosphate_kinase	8	7	7	8	8	7	7	8	8	9	7	8	8	8	7	6	7	7	6	7	6	7	7	7	6	6	6	6	7	7	6	6	5	6	8	7	6	7	7	6	8	7	5	6	6	8	9	7
emb|CDP48733.1|	c567.a1.a1_RNA_polymerase_principal_sigma_factor_HrdB	10	10	8	9	10	8	12	10	10	11	9	7	10	11	9	7	8	10	11	9	9	10	8	8	9	9	9	8	8	8	9	8	9	11	9	8	11	9	8	10	8	8	10	8	8	10	9	7
emb|CDP47723.1|	c568.a1.a1_long-chain_fatty-acid_CoA_ligase_(AMP-binding_enzyme)_(long-chain-fatty-acid---CoA_ligase)	10	7	9	10	12	10	10	11	9	10	11	11	7	9	9	10	10	12	12	12	12	10	11	11	10	11	10	11	13	11	10	10	11	12	11	11	10	12	10	11	12	11	10	9	8	9	10	9
emb|CDP47723.1|	c568.a2.a1_long-chain_fatty-acid_CoA_ligase_(AMP-binding_enzyme)_(long-chain-fatty-acid---CoA_ligase)	11	8	10	11	13	11	10	12	10	11	12	12	8	10	10	11	11	13	12	13	13	11	12	12	11	12	11	12	14	12	11	11	12	13	12	12	11	13	11	12	13	12	11	10	9	7	9	8
emb|CDP49778.1|	c569.a1.a1_Uracil_phosphoribosyltransferase_(UMP_pyrophosphorylase)_(UPRTase)	5	6	7	5	7	7	8	8	7	8	7	7	6	6	6	5	6	7	7	7	7	9	7	7	5	7	7	8	7	7	7	7	6	8	7	7	9	8	7	8	7	6	7	7	6	8	6	6
emb|CDP48559.1|	c570.a1.a1_pyrazinamidase/nicotinamidase	8	8	8	8	8	8	6	8	8	5	8	8	7	8	8	5	6	6	3	6	5	4	6	5	7	6	7	4	6	5	4	7	7	4	5	7	4	6	7	4	6	6	5	6	5	6	8	7
emb|CDP49437.1|	c571.a1.a1_2,3,4,5-tetrahydropyridine-2,6-dicarboxylate_N-succinyltransferase	7	9	9	8	9	10	10	10	10	10	9	10	9	10	10	8	9	9	11	10	9	11	10	10	8	10	10	11	10	9	11	10	10	11	10	10	11	10	10	11	9	9	11	9	10	11	8	9
emb|CDP48013.1|	c572.a1.a1_Menaquinone_biosynthesis_methyltransferase_ubiE	4	5	3	5	4	5	4	6	6	3	6	5	4	6	4	6	6	5	4	6	6	5	6	6	5	6	4	5	5	5	4	5	5	5	6	6	5	6	6	3	6	6	3	6	6	4	5	3
emb|CDP48361.1|	c573.a1.a1_GTPase	14	13	14	15	13	15	14	16	14	14	14	16	15	17	16	16	17	16	14	15	17	13	16	15	14	15	14	15	17	15	14	16	15	14	16	16	14	16	16	14	17	16	14	15	16	13	18	15
emb|CDP49429.1|	c574.a1.a1_methyltransferase	2	2	1	3	3	2	2	3	2	2	2	4	3	3	3	3	4	3	2	2	2	3	4	3	3	3	3	3	3	3	2	2	4	2	4	3	3	2	3	2	4	3	2	4	3	4	7	6
emb|CDP49429.1|	c574.a2.a1_methyltransferase	2	4	3	4	5	4	2	5	5	4	4	7	3	6	6	4	7	6	5	5	5	5	7	6	4	6	5	6	6	6	4	5	7	4	7	6	5	5	6	4	7	6	5	7	5	4	5	4
emb|CDP47629.1|	c575.a1.a1_Glycogen_debranching_enzyme_GlgX	12	14	12	13	14	13	12	14	13	12	14	14	13	13	13	11	12	13	12	12	13	11	13	13	14	12	14	12	13	13	11	12	13	11	13	13	11	14	12	11	14	15	10	12	12	9	10	9
emb|CDP48825.1|	c576.a1.a1_Triosephosphate_isomerase_2	8	7	8	7	8	7	8	9	8	7	8	7	9	7	7	8	6	7	7	8	8	6	8	9	7	7	6	7	8	8	6	8	7	7	8	8	8	7	9	7	9	8	7	8	7	9	10	8
emb|CDP49606.1|	c577.a1.a1_Shikimate_5-dehydrogenase	2	3	2	3	3	3	2	3	3	2	3	3	3	3	3	3	4	4	2	3	3	3	3	4	3	3	3	3	3	3	1	3	3	3	3	3	3	3	3	2	3	3	3	4	4	2	3	3
emb|CDP48875.1|	c578.a1.a1_chromosome_partitioning_protein	13	15	13	14	14	14	13	13	14	13	14	13	12	14	13	13	13	12	13	13	12	10	12	10	10	12	11	11	12	11	13	12	11	13	12	13	13	12	11	13	10	13	13	11	11	10	12	12
emb|CDP48875.1|	c578.a2.a1_chromosome_partitioning_protein	13	13	12	13	12	13	11	12	13	11	12	12	11	12	12	12	12	11	11	12	11	9	12	10	10	12	11	11	11	10	11	12	11	11	11	12	11	11	11	11	10	12	10	10	10	11	13	12
emb|CDP49649.1|	c579.a1.a1_Putative_uncharacterized_protein	2	2	2	2	2	2	2	2	2	2	2	2	2	2	2	2	2	2	3	2	2	2	2	2	2	2	2	3	2	2	2	2	2	2	2	2	2	3	2	3	2	3	2	2	2	2	2	2
emb|CEG99215.1|	c580.a1.a1_Hypothetical_protein_PFCIRM1025_04215	5	7	7	7	5	6	5	6	6	5	7	6	4	5	6	5	6	5	6	5	5	5	7	7	6	5	5	4	6	6	6	6	6	6	7	7	5	7	6	5	5	5	5	6	6	5	4	3
emb|CDP47646.1|	c580.a2.a1_Hypothetical_protein_PFCIRM129_06630	4	6	6	6	4	5	4	5	5	4	6	5	3	4	5	4	5	4	5	4	4	4	6	6	5	4	4	4	5	5	5	5	5	5	6	6	4	6	5	4	4	4	4	5	5	5	4	3
emb|CDP49799.1|	c581.a1.a1_TRNA_processing_ribonuclease_BN	3	3	2	2	3	4	5	4	4	5	2	3	2	3	5	5	4	4	6	5	6	6	7	6	4	4	6	6	5	7	6	5	5	6	5	7	6	3	7	6	4	4	6	4	3	6	3	4
emb|CDP49616.1|	c582.a1.a1_Silent_information_regulator_protein_Sir2_/NAD-dependent_deacetylase	3	3	3	4	4	4	4	4	4	5	4	4	3	4	3	4	4	4	4	3	4	5	4	4	3	4	4	5	4	4	5	4	4	5	3	3	5	4	4	5	4	3	5	2	2	9	7	5
emb|CDP49616.1|	c582.a2.a1_Silent_information_regulator_protein_Sir2_/NAD-dependent_deacetylase	8	8	8	8	9	9	7	7	8	7	7	7	7	9	7	8	9	10	7	7	7	8	8	9	7	8	7	8	6	8	8	7	7	7	6	6	7	9	7	7	6	7	7	6	7	7	9	7
emb|CDP49591.1|	c583.a1.a1_Cytochrome_d_ubiquinol_oxidase,_subunit_II	2	2	2	2	2	2	2	2	2	3	2	2	4	3	2	2	2	2	3	2	2	3	2	2	3	2	2	3	3	2	2	2	2	3	2	2	3	2	2	3	2	2	3	2	3	3	3	3
emb|CEG97131.1|	c584.a1.a1_Fatty-acyl-CoA_synthase	12	11	12	11	14	12	15	14	13	12	12	12	10	14	14	10	12	11	14	15	15	14	12	13	13	14	13	14	13	12	12	16	13	15	17	13	13	14	13	15	11	12	15	13	14	7	8	9
emb|CDP49649.1|	c585.a1.a1_Putative_uncharacterized_protein	3	3	3	3	4	3	4	4	4	4	4	3	1	4	3	2	3	3	4	3	3	1	3	3	2	2	3	3	3	3	3	3	3	4	3	3	3	3	3	5	4	4	4	3	3	4	5	4
emb|CDP49106.1|	c586.a1.a1_Glutamyl-tRNA(Gln)_amidotransferase_subunit_C_(Aspartyl/glutamyl-tRNA(Asn/Gln)_amidotransferase_subunit_C)	4	3	2	3	2	2	1	3	2	1	2	1	2	2	1	3	2	2	1	4	4	1	2	2	4	4	2	2	4	3	1	5	5	1	2	3	1	3	3	1	3	2	1	4	2	1	2	3
emb|CDP48064.1|	c587.a1.a1_NADH-flavin_reductase	10	11	10	9	10	8	10	10	10	8	10	10	9	11	9	8	10	8	7	9	9	9	10	9	8	9	10	9	11	10	8	9	10	9	8	9	10	11	9	10	9	10	7	10	8	8	11	10
emb|CDP49649.1|	c588.a1.a1_Putative_uncharacterized_protein	5	5	5	5	5	5	5	5	5	5	5	5	5	5	5	4	5	4	5	5	5	4	5	4	4	5	5	5	5	5	5	5	5	4	5	5	5	5	5	5	5	5	5	5	5	5	5	5
emb|CEG99305.1|	c589.a1.a1_DSBA_oxidoreductase	5	5	4	6	6	4	6	6	6	5	6	5	6	6	6	5	5	5	3	6	5	5	5	3	4	3	5	3	3	6	5	5	5	5	5	5	5	5	5	3	5	6	5	5	6	3	2	3
emb|CDP47698.1|	c589.a2.a1_thiredoxine_like_membrane_protein	4	3	3	3	3	3	3	3	3	3	3	3	2	3	3	3	3	3	3	3	3	3	3	3	3	3	3	3	3	3	3	3	3	3	3	3	3	3	3	3	3	3	2	2	2	6	5	3
emb|CDP48000.1|	c590.a1.a1_NADH-quinone_oxidoreductase_subunit_H_(NADH_dehydrogenase_I_subunit_H)	1	1	1	1	1	1	2	1	1	2	1	1	2	1	1	1	1	1	2	2	1	2	1	1	2	2	2	2	1	1	2	2	1	2	1	1	2	2	1	2	2	1	2	1	1	2	1	1
emb|CDP49141.1|	c591.a1.a1_Oxidoreductase	7	7	6	8	8	8	11	8	8	11	9	9	7	8	8	8	7	8	12	9	8	12	9	8	8	8	8	11	9	8	12	8	8	12	8	8	11	8	8	11	8	8	12	8	8	11	8	5
emb|CDP48345.1|	c592.a1.a1_Phosphoserine_phosphatase/homoserine_phosphotransferase_bifunctional_protein	3	4	4	4	4	4	3	4	4	4	4	4	4	4	4	4	4	4	4	4	4	4	4	4	4	4	4	4	4	4	4	4	4	4	4	4	4	4	4	4	4	4	4	4	4	4	4	4
emb|CDP48361.1|	c593.a1.a1_GTPase	10	8	10	10	10	10	11	10	11	11	10	10	8	10	10	9	10	10	12	9	10	10	8	10	8	9	11	10	10	11	11	11	11	11	10	11	11	8	10	12	9	9	10	11	8	11	11	9
emb|CDP49654.1|	c594.a1.a1_Inositol-1-monophosphatase_(IMPase)_(Inositol-1-phosphatase)_(I-1-Pase)	11	11	11	11	12	11	10	11	12	10	12	11	11	11	12	11	11	11	9	11	12	8	11	11	9	11	11	9	12	12	9	11	12	10	11	11	10	10	11	9	11	11	8	12	11	4	8	5
emb|CDP49654.1|	c594.a2.a1_Inositol-1-monophosphatase_(IMPase)_(Inositol-1-phosphatase)_(I-1-Pase)	9	9	9	9	10	9	8	9	10	8	10	9	9	9	10	9	9	9	8	9	10	7	9	9	8	9	9	8	10	10	8	9	10	8	9	9	8	8	9	8	9	9	8	10	9	6	11	8
emb|CEG97101.1|	c595.a1.a1_Hypothetical_protein_PFCIRM1025_08055	5	5	5	5	5	5	4	6	5	5	5	4	4	5	5	7	7	7	8	7	7	7	7	8	7	6	6	8	8	7	7	6	6	7	6	6	6	8	7	8	6	7	7	6	6	4	3	3
emb|CDP48956.1|	c595.a2.a1_Hypothetical_protein_PFCIRM129_05975	3	3	4	4	4	3	3	3	3	3	3	4	2	3	3	4	4	4	5	5	4	4	4	5	4	4	4	5	5	5	5	4	3	4	3	4	4	5	4	5	4	4	4	3	3	4	3	3
emb|CDP47756.1|	c596.a1.a1_CbiF_Precorrin-4_C11-methyltransferase	12	11	11	12	12	12	10	12	10	10	12	11	11	12	12	9	8	9	9	10	10	9	11	11	11	11	11	9	11	11	9	11	11	9	11	11	9	10	10	9	10	11	10	11	10	10	12	10
emb|CDP49182.1|	c597.a1.a1_iolB_(Myo-inositol_catabolism_IolB_protein)	2	2	2	2	2	2	2	2	2	2	2	2	2	2	2	2	2	2	1	2	2	2	2	2	2	2	2	2	2	2	1	2	2	3	3	2	2	2	2	1	2	2	1	2	2	2	2	2
emb|CEH01034.1|	c598.a1.a1_bifunctional_phosphopantothenoylcysteine_decarboxylase/phosphopantothenate_synthase	11	10	11	9	11	10	9	13	12	8	12	10	8	13	11	10	9	11	7	12	12	8	11	10	10	11	10	9	10	10	7	10	10	8	10	11	9	11	10	7	11	10	7	10	10	9	11	12
emb|CDP49301.1|	c599.a1.a1_3-oxoacyl	3	3	4	3	4	4	3	4	4	3	4	4	3	4	4	4	4	4	3	4	4	4	4	4	3	4	4	3	4	4	4	4	4	3	4	4	3	4	4	3	4	4	3	4	4	3	2	3
emb|CDP48813.1|	c600.a1.a1_50S_ribosomal_protein_L31	10	11	11	10	10	11	7	11	10	7	10	10	10	11	10	11	11	11	7	11	11	10	11	9	11	11	11	8	11	11	7	10	11	7	9	11	8	11	10	7	11	10	9	10	11	7	11	11
emb|CDP48749.1|	c601.a1.a1_LexA_repressor,_Peptidase_S24,_SOS_regulatory_protein_dinR	8	9	9	8	9	9	9	9	9	10	9	9	8	9	9	7	8	9	8	8	8	9	9	9	8	9	9	9	8	9	8	9	9	9	9	9	9	8	9	9	8	9	8	8	7	9	9	7
emb|CDP49134.1|	c602.a1.a1_L-serine_dehydratase_(L-serine_ammonia-lyase)	9	8	9	9	9	9	8	10	9	8	9	9	8	9	10	8	8	9	7	8	8	9	8	8	9	9	7	9	8	8	7	8	9	8	9	8	7	8	9	6	9	9	8	9	9	8	9	9
emb|CDP49124.1|	c603.a1.a1_Glutamine_amidotransferase_of_anthranilate_synthase_or_para-aminobenzoate_synthase	2	2	2	2	2	2	2	2	2	2	2	2	3	2	3	2	2	2	2	2	2	3	2	3	2	2	3	3	2	2	2	2	2	2	2	2	2	3	2	2	2	2	2	2	2	3	3	2
emb|CDP49422.1|	c604.a1.a1_Hypothetical_protein_PFCIRM129_11795	3	3	3	3	3	3	3	3	3	3	3	3	3	3	3	3	3	3	4	3	3	3	3	3	3	3	2	3	3	3	3	3	3	2	3	3	2	3	3	3	3	3	2	3	3	4	3	3
emb|CEH00439.1|	c604.a2.a1_Hypothetical_protein_PFCIRM1025_12325	3	3	3	3	3	3	3	3	3	3	3	3	3	3	3	3	3	3	4	3	3	3	3	3	3	3	2	3	3	3	3	3	3	2	3	3	2	3	3	3	3	3	2	3	3	4	3	3
emb|CDP49201.1|	c605.a1.a1_Adenylosuccinate_synthetase_(IMP--aspartate_ligase)_(AdSS)_(AMPSase)	8	7	8	7	8	8	9	8	8	9	8	8	7	8	8	8	8	8	9	8	8	9	8	8	7	8	8	8	8	7	9	8	8	9	8	8	9	8	8	9	8	8	9	8	8	8	8	8
emb|CDP48752.1|	c606.a1.a1_Diaminopimelate_epimerase	4	3	4	4	4	3	4	4	3	3	4	4	4	3	4	4	4	4	4	4	4	4	4	4	4	4	4	4	4	4	4	4	4	4	4	4	4	4	4	4	4	4	4	4	4	4	4	4
emb|CDP48730.1|	c607.a1.a1_DNA_gyrase_subunit_B	13	11	15	17	18	18	10	17	17	12	16	17	13	18	14	14	15	15	14	15	15	11	17	17	14	17	16	14	18	16	10	15	17	11	17	16	14	14	15	12	16	17	13	18	16	12	16	14
emb|CDP48647.1|	c608.a1.a1_Phosphoribosyl-AMP_cyclohydrolase	6	6	5	6	6	6	6	6	6	6	5	5	3	6	6	6	6	6	6	6	4	5	5	5	4	6	5	5	6	6	5	6	6	6	6	6	5	6	5	6	5	4	5	6	4	8	8	7
emb|CDP48647.1|	c608.a2.a1_Phosphoribosyl-AMP_cyclohydrolase	7	7	6	7	7	7	7	7	7	7	6	6	4	7	7	7	7	7	7	7	5	6	6	6	5	7	5	6	7	7	6	7	7	7	7	7	6	7	6	7	6	5	6	7	5	6	6	5
emb|CDP49697.1|	c609.a1.a1_Protein_of_unknown_function	0	0	0	0	0	0	0	0	0	0	0	0	0	0	0	0	0	0	0	0	0	0	0	0	0	0	0	0	0	0	0	0	0	0	0	0	0	0	0	0	0	0	0	0	0	7	7	6
emb|CEG98232.1|	c610.a1.a1_Regulatory_protein	6	6	6	6	6	6	6	6	6	7	6	7	5	6	6	5	6	7	6	6	6	6	6	7	5	6	6	6	7	6	6	6	7	6	7	7	6	6	6	5	7	7	6	6	5	5	7	7
emb|CDP49162.1|	c611.a1.a1_glutamate-1-semialdehyde_2,1-aminomutase_(GSA)_(Glutamate-1-semialdehyde_aminotransferase)(GSA-AT)	5	4	5	3	7	6	10	7	7	10	6	7	4	7	5	9	10	11	10	9	9	10	10	10	7	9	10	10	11	9	11	10	10	10	9	10	11	11	10	11	10	10	11	9	10	10	5	5
emb|CDP47657.1|	c612.a1.a1_Chaperone_protein_dnaJ_3_(DnaJ3_protein)_(Heat_shock_protein_40_3)	8	9	9	8	8	9	9	10	9	9	9	10	9	10	9	8	7	9	9	9	9	9	10	10	10	9	10	9	9	10	10	11	9	10	10	10	9	9	11	9	9	9	9	9	8	8	6	7
emb|CDP49138.1|	c613.a1.a1_Hypothetical_protein_PFCIRM129_10170	1	1	1	1	1	1	1	1	1	1	1	1	1	1	1	1	1	1	1	1	1	1	1	1	1	1	1	1	1	1	1	1	1	1	1	1	1	1	1	1	1	1	1	1	1	5	4	3
emb|CEG98086.1|	c613.a2.a1_Hypothetical_protein_PFCIRM1025_11570	5	5	5	6	5	5	5	5	4	5	5	6	4	5	5	6	5	5	4	4	3	5	5	5	5	5	5	5	5	5	5	5	3	4	5	5	5	5	5	5	5	5	5	4	4	2	2	4
emb|CDP48848.1|	c614.a1.a1_Hypothetical_protein_PFCIRM129_05405	5	4	6	6	6	6	6	6	6	6	6	6	5	5	6	5	6	6	6	6	6	6	6	5	5	5	6	7	6	6	6	6	6	7	6	6	7	6	6	6	6	6	7	6	6	7	5	6
emb|CDP49092.1|	c615.a1.a1_Dihydrolipoyl_dehydrogenase_(E3_component_of_alpha_keto_acid_dehydrogenase_complexes)_(Dihydrolipoamide_dehydrogenase)	3	4	4	3	4	3	3	4	6	4	4	5	3	3	3	3	3	4	5	4	4	4	3	4	4	4	3	3	4	3	4	5	4	3	4	3	4	4	3	4	4	6	5	5	5	3	3	4
emb|CDP49092.1|	c615.a2.a1_Dihydrolipoyl_dehydrogenase_(E3_component_of_alpha_keto_acid_dehydrogenase_complexes)_(Dihydrolipoamide_dehydrogenase)	3	5	4	3	4	3	3	4	5	3	3	4	4	4	3	3	3	4	4	4	4	4	3	3	5	4	3	3	3	3	4	5	4	3	3	3	4	5	3	4	4	5	5	5	5	4	4	5
emb|CDP47981.1|	c616.a1.a1_50S_ribosomal_protein_L33_RpmG	6	6	6	5	6	6	1	5	2	1	6	5	6	6	6	6	6	6	1	6	6	3	6	6	6	4	6	3	5	6	1	5	6	2	6	6	3	6	6	2	5	5	3	6	6	1	6	6
emb|CDP49110.1|	c617.a1.a1_tRNA_(5-methylaminomethyl-2-thiouridylate)-methyltransferase	9	8	7	9	9	8	6	8	8	6	9	8	9	8	9	9	9	8	6	9	10	8	9	9	9	9	8	6	9	8	7	9	9	6	8	9	7	10	7	6	9	9	6	8	7	6	9	7
emb|CDP48347.1|	c618.a1.a1_Diaminopimelate_decarboxylase_(DAP_decarboxylase)	12	11	11	12	12	11	11	12	13	11	13	12	11	13	11	11	11	12	11	12	11	11	11	12	10	11	13	11	12	12	11	12	11	10	12	12	11	11	12	11	11	13	11	12	11	11	11	10
emb|CDP49244.1|	c619.a1.a1_Phosphoribosylformylglycinamidine_synthase_1_(Phosphoribosylformylglycinamidine_synthase_I)_(FGAM_synthase_I)	7	7	7	8	8	7	10	9	9	9	7	7	6	8	8	8	9	9	10	10	10	10	8	9	9	8	9	10	9	10	10	9	10	10	9	9	10	9	8	10	9	9	8	9	9	9	9	7
emb|CDP47765.1|	c620.a1.a1_Ribonuclease_PH_(RNase_PH)_(tRNA_nucleotidyltransferase)	9	9	8	9	10	10	10	11	10	9	10	10	11	12	11	9	12	12	11	12	11	11	11	11	11	11	12	11	12	10	10	11	11	10	11	12	10	10	9	9	11	11	11	10	11	9	10	9
emb|CEG97264.1|	c621.a1.a1_Single-stranded_DNA-binding_protein_2_(SSB_2)_(Helix-destabilizing_protein_2)	2	1	2	2	2	1	0	3	3	0	3	3	0	1	2	7	8	10	10	9	8	10	8	9	7	8	8	10	9	8	9	9	9	11	8	9	10	9	9	9	8	8	10	9	10	0	1	1
emb|CDP49407.1|	c622.a1.a1_Hypothetical_protein_PFCIRM129_11720	7	5	5	6	6	6	5	7	5	7	5	6	6	7	6	5	5	4	5	6	6	4	5	7	5	6	6	5	6	5	5	8	6	5	6	5	5	5	5	5	5	5	4	6	5	8	9	7
emb|CDP49144.1|	c623.a1.a1_Cysteinyl-tRNA_synthetase_(Cysteine--tRNA_ligase)	8	10	10	10	10	10	14	12	11	14	10	12	10	10	11	8	10	10	13	10	9	10	8	10	9	8	10	14	11	10	12	8	11	11	9	10	11	9	8	14	11	12	11	10	11	14	13	14
emb|CDP48057.1|	c624.a1.a1_Cobalt_transport_protein_CbiN	2	2	2	3	2	2	2	2	3	2	3	3	2	2	3	2	2	3	2	2	2	2	2	2	2	2	2	2	3	2	2	3	2	2	3	2	2	3	2	2	2	2	2	3	2	4	3	4
emb|CDP49697.1|	c625.a1.a1_Protein_of_unknown_function	4	6	6	6	6	6	4	6	7	6	6	6	3	6	6	5	5	6	5	6	6	5	5	6	5	5	6	5	7	7	5	6	6	4	7	5	5	6	7	4	7	5	5	7	7	5	7	7
emb|CDP47671.1|	c626.a1.a1_Dihydroorotase_multifunctional_complex_type_(dihydroorotase)	5	4	7	6	6	7	7	8	7	6	7	7	4	6	7	8	7	7	7	8	7	8	8	6	5	7	6	9	8	10	9	7	7	6	8	7	9	6	7	8	9	8	7	7	8	6	6	3
emb|CDP48844.1|	c627.a1.a1_ribose-phosphate_pyrophosphokinase_(RPPK)_(Phosphoribosyl_pyrophosphate_synthetase)_(P-Rib-PP_synthetase)_(PRPP_synthetase)	5	7	7	6	6	7	7	6	7	7	6	8	6	9	8	6	7	7	6	7	7	6	7	6	5	7	6	6	6	7	8	6	7	7	7	7	6	7	7	8	6	7	7	7	6	8	7	6
emb|CDP48536.1|	c628.a1.a1_Glycosyltransferase	5	7	7	8	8	8	6	8	9	7	9	8	4	8	9	7	8	8	8	8	8	9	9	10	7	8	8	8	9	8	7	8	8	8	9	7	6	8	8	8	9	8	7	8	7	11	12	12
emb|CDP48536.1|	c628.a2.a1_Glycosyltransferase	8	10	10	11	11	11	8	11	12	9	11	10	6	11	12	10	11	11	11	11	11	12	12	13	10	11	11	11	12	11	9	11	11	10	12	10	8	11	11	11	12	11	10	11	10	12	14	14
emb|CDP49649.1|	c629.a1.a1_Putative_uncharacterized_protein	2	1	1	1	1	1	1	1	1	1	1	1	2	1	1	1	1	1	1	2	1	1	1	1	1	1	1	1	1	1	1	1	1	1	1	1	1	1	1	1	1	1	0	1	1	10	10	9
emb|CDP49649.1|	c630.a1.a1_Putative_uncharacterized_protein	14	16	16	14	16	16	16	15	15	15	16	16	14	16	16	12	14	15	15	13	15	14	15	16	12	15	13	14	13	15	14	16	14	14	16	14	15	15	16	13	14	13	14	16	15	1	1	2
emb|CDP48411.1|	c631.a1.a1_SmpB_SsrA-binding_protein	6	6	7	7	7	6	7	6	7	7	6	7	6	6	7	6	6	7	7	7	6	7	7	6	7	7	7	6	7	7	7	7	7	7	7	7	7	7	6	7	7	7	7	7	6	6	5	5
emb|CDP48774.1|	c632.a1.a1_IclR_transcriptional_regulator	6	7	6	6	7	6	6	7	6	6	7	5	6	6	7	9	7	8	9	7	9	9	9	9	6	6	6	8	8	7	7	7	7	8	7	7	7	8	7	7	7	8	7	7	7	6	6	5
emb|CDP49615.1|	c633.a1.a1_Cell_envelope-related_function_transcriptional_attenuator_common_domain	4	4	4	3	4	4	2	4	4	2	4	4	4	4	4	4	4	4	2	4	4	2	4	4	4	4	4	2	4	4	2	3	4	2	4	4	2	4	4	2	4	4	2	4	4	2	4	4
emb|CDP49214.1|	c634.a1.a1_Hypothetical_protein_PFCIRM129_10580	6	6	6	5	6	6	3	5	3	2	6	6	8	5	6	6	5	6	2	6	6	3	6	6	8	6	5	3	6	6	3	6	6	3	5	6	4	7	6	3	6	5	3	6	5	7	8	8
emb|CDP48451.1|	c635.a1.a1_Succinate_dehydrogenase_subunit_C	3	2	2	3	2	2	3	3	2	3	3	2	3	3	3	3	2	2	3	2	2	3	3	2	3	2	2	3	2	2	3	2	2	3	2	2	3	2	2	3	2	2	3	2	2	3	3	3
emb|CDP48201.1|	c636.a1.a1_peptidyl-prolyl_cis-trans_isomerase	6	6	6	6	6	6	7	6	6	7	6	6	6	6	6	6	6	6	7	5	6	6	6	5	5	6	6	6	5	4	6	6	6	7	5	6	5	6	6	6	6	5	5	4	4	7	6	6
emb|CDP48554.1|	c637.a1.a1_endonuclease_IV_(deoxyribonuclease_IV_(phage-T4-induced))	5	7	6	7	5	6	7	6	7	7	6	7	4	5	5	3	5	6	5	7	6	5	6	6	4	7	7	6	6	6	6	7	7	6	6	6	6	7	7	7	7	7	6	5	6	7	8	6
emb|CDP48056.1|	c638.a1.a1_Cobalt_transport_protein_CbiM	NA	NA	NA	NA	NA	NA	NA	NA	NA	NA	NA	NA	NA	NA	NA	NA	NA	NA	NA	NA	NA	NA	NA	NA	NA	NA	NA	NA	NA	NA	NA	NA	NA	NA	NA	NA	NA	NA	NA	NA	NA	NA	NA	NA	NA	NA	NA	NA
emb|CDP49649.1|	c639.a1.a1_Putative_uncharacterized_protein	NA	NA	NA	NA	NA	NA	NA	NA	NA	NA	NA	NA	NA	NA	NA	NA	NA	NA	NA	NA	NA	NA	NA	NA	NA	NA	NA	NA	NA	NA	NA	NA	NA	NA	NA	NA	NA	NA	NA	NA	NA	NA	NA	NA	NA	NA	NA	NA
emb|CDP48629.1|	c640.a1.a1_GCN5-related_N-acetyltransferase	11	10	11	10	11	11	13	11	12	12	11	11	11	11	11	10	11	11	11	10	12	11	11	11	9	11	11	13	11	12	12	11	11	13	9	10	11	11	10	13	11	10	13	12	11	11	10	9
emb|CEG99713.1|	c641.a1.a1_Putative_uncharacterized_protein_msi092	5	5	6	6	6	6	7	6	6	6	6	6	4	6	6	7	7	7	5	7	7	7	7	8	7	7	6	8	7	7	7	7	7	7	7	6	7	7	6	7	6	6	8	7	7	1	1	1
emb|CDP48047.1|	c642.a1.a1_Phosphoribosylformylglycinamidine_synthase_II_(FGAM_synthase_II)	8	9	7	9	8	9	7	8	8	7	9	9	3	8	8	7	5	5	7	8	7	7	8	7	6	6	7	7	8	7	7	8	6	7	9	7	6	7	6	7	6	7	7	6	6	7	8	6
emb|CDP48592.1|	c643.a1.a1_Ribulose-phosphate_3-epimerase	4	4	4	4	4	4	4	4	4	4	4	4	4	4	4	4	4	4	4	4	4	4	4	4	4	4	4	4	4	4	4	4	4	4	4	4	4	4	4	4	4	4	4	4	4	4	4	4
emb|CDP47745.1|	c644.a1.a1_10_kDa_chaperonin_2_(Protein_Cpn10_2)_(groES_protein_2)_(Heat_shock_protein_10_2)	3	4	3	3	4	4	4	3	3	3	2	3	3	4	4	4	3	4	2	4	4	3	4	3	3	4	4	3	4	4	2	4	4	4	3	4	3	3	3	3	4	4	2	3	4	3	2	2
emb|CEH00707.1|	c645.a1.a1_6-phosphogluconate_dehydrogenase,_decarboxylating	7	6	5	8	6	8	9	9	10	11	7	7	5	8	8	6	4	4	7	5	6	7	6	7	6	6	5	4	7	6	7	6	8	6	7	7	7	6	6	7	6	6	7	6	6	8	10	8
emb|CDP48053.1|	c645.a2.a1_6-phosphogluconate_dehydrogenase,decarboxylating	6	5	4	7	5	8	8	8	10	9	6	6	4	7	7	5	3	3	6	4	5	6	5	6	5	5	4	3	6	5	6	5	7	5	6	6	6	5	5	6	5	5	6	5	5	7	9	8
emb|CDP49803.1|	c646.a1.a1_Hypothetical_protein_PFCIRM129_02220	12	11	11	11	11	11	10	13	12	11	11	11	11	12	12	10	11	11	11	11	11	11	11	11	10	11	11	12	11	11	10	11	11	11	11	11	12	10	12	11	12	11	12	11	11	2	3	2
emb|CDP49516.1|	c647.a1.a1_Putative_carboxylic_ester_hydrolase	1	1	3	2	1	2	2	1	2	2	2	2	2	3	1	1	2	2	4	2	1	4	3	2	3	1	2	3	3	3	3	3	3	2	2	3	3	3	2	3	3	2	2	2	2	3	2	1
emb|CEG99309.1|	c648.a1.a1_Threonine_synthase_(O-phospho-L-homoserine_phosphate-lyase_(adding_water,_L-threonine-forming))	9	7	7	9	11	10	10	8	10	10	11	9	7	10	10	8	10	10	9	9	11	11	10	11	9	9	10	10	10	9	10	10	9	10	9	12	9	7	10	12	10	11	10	9	9	11	11	6
emb|CDP49605.1|	c649.a1.a1_3-carboxymuconate_cyclase	8	8	8	8	8	9	8	8	8	9	8	8	7	8	8	8	8	8	8	8	8	9	8	8	8	8	8	8	8	8	8	8	8	8	8	8	8	8	8	8	8	8	8	7	7	9	9	9
emb|CDP48719.1|	c650.a1.a1_Trk_system_potassium_uptake_protein_TrkA_(K(+)-uptake_protein_TrkA)	6	7	7	7	8	8	8	7	7	8	7	7	6	7	6	7	7	8	7	7	8	8	8	8	7	7	7	8	8	7	8	7	8	8	8	8	8	7	8	8	8	8	8	8	8	8	7	6
emb|CDP48607.1|	c651.a1.a1_3-dehydroquinate_synthase_/_shikimate_kinase,bifunctionnal_enzyme	3	4	6	4	6	6	8	5	6	4	6	6	6	6	7	4	7	6	6	5	6	5	6	7	4	6	5	7	5	6	6	6	6	5	4	7	6	6	6	7	6	5	6	7	4	8	8	6
emb|CDP49789.1|	c652.a1.a1_Serine/threonine_protein_kinase	8	9	11	8	11	10	9	11	10	8	10	11	8	10	10	9	11	11	8	11	11	9	11	11	9	12	11	9	12	10	8	10	11	9	10	10	9	8	10	9	11	11	10	11	11	8	11	8
emb|CDP49789.1|	c652.a2.a1_Serine/threonine_protein_kinase	8	9	11	8	11	10	9	11	10	8	10	11	8	10	10	9	11	11	8	11	11	9	11	11	9	12	11	9	12	10	8	10	11	9	10	10	9	8	10	9	11	11	10	11	11	7	11	8
emb|CDP49302.1|	c653.a1.a1_Dehydrogenase	9	9	10	9	10	10	11	10	12	11	10	10	8	11	10	10	11	11	11	12	11	9	11	10	10	11	10	13	11	12	12	11	11	13	11	11	13	10	11	12	11	11	13	12	11	11	10	8
emb|CDP49154.1|	c654.a1.a1_phosphoglycerate_mutase	5	8	6	7	7	6	7	7	7	9	7	7	6	7	8	6	7	8	7	8	8	8	8	8	5	8	9	8	8	9	7	8	7	9	8	10	9	8	8	11	9	9	8	8	8	8	8	7
emb|CDP49217.1|	c655.a1.a1_NUDIX_hydrolase	6	7	7	6	7	7	4	7	7	4	7	7	7	7	7	8	7	7	4	7	7	5	7	7	7	8	8	5	7	7	5	7	7	6	8	7	6	7	7	6	7	7	4	7	7	4	6	7
emb|CEG97146.1|	c656.a1.a1_Alcohol_dehydrogenase	6	7	7	7	8	7	9	7	7	7	7	8	6	7	7	7	7	8	8	7	8	7	8	8	7	8	8	9	9	9	7	8	7	7	8	8	9	8	8	10	9	9	10	8	7	1	1	1
emb|CDP49697.1|	c657.a1.a1_Protein_of_unknown_function	3	2	3	2	2	3	4	5	3	4	4	4	3	4	5	4	3	4	3	3	4	3	3	5	2	2	1	5	4	3	4	2	3	3	2	3	4	4	2	3	4	3	2	1	3	7	8	6
emb|CDP49748.1|	c658.a1.a1_Uroporphyrinogen-III_synthase_HemD	5	6	5	6	6	5	9	5	5	9	6	5	4	6	6	6	5	5	9	5	6	7	6	6	6	5	5	8	5	4	9	5	5	9	6	6	8	6	5	9	6	6	8	5	4	8	5	4
emb|CDP48360.1|	c659.a1.a1_3-phosphoshikimate_1-carboxyvinyltransferase_(phosphoenolpyruvate:3-phosphoshikimate5-O-(1-carboxyvinyl)-transferase)_(EPSP_synthase)	7	9	8	9	9	9	7	9	9	7	9	9	9	9	8	9	9	9	7	9	9	8	9	9	8	9	9	7	9	9	8	9	9	7	9	9	7	9	9	7	9	9	7	8	8	6	9	9
emb|CEG97302.1|	c660.a1.a1_ATP-dependent_protease_La	6	4	7	6	7	6	8	7	8	7	8	6	4	7	7	6	7	7	7	6	6	5	7	6	5	6	6	8	7	7	7	7	6	6	6	6	6	5	6	7	6	8	8	7	7	2	2	3
emb|CDP49611.1|	c661.a1.a1_Cell_envelope-related_transcriptional_attenuator	6	6	5	6	5	5	5	5	5	5	5	5	6	5	5	6	5	5	5	6	5	5	5	5	6	5	5	5	5	5	5	5	5	5	5	5	5	6	5	5	5	5	5	5	5	5	6	6
emb|CDP48589.1|	c662.a1.a1_methionine_synthase_(5-methyltetrahydrofolate:L-homocysteine_S-methyltransferase)	10	10	11	10	10	11	9	10	10	9	11	10	11	9	9	11	10	11	9	10	11	9	10	11	10	11	10	9	10	10	9	11	11	10	10	11	8	11	11	9	11	10	10	11	11	8	10	9
emb|CDP48589.1|	c662.a2.a1_methionine_synthase_(5-methyltetrahydrofolate:L-homocysteine_S-methyltransferase)	9	9	10	9	9	10	9	9	9	9	10	9	9	8	9	10	9	10	9	9	10	9	9	10	9	10	9	9	9	9	9	10	10	10	9	10	8	10	10	9	10	9	10	10	10	8	9	9
emb|CDP48441.1|	c663.a1.a1_ATPases_MoxR_family	3	4	4	5	4	3	5	6	7	4	5	4	4	7	5	7	8	6	11	6	8	9	7	9	5	6	7	10	7	8	9	8	8	9	5	8	8	6	7	8	9	10	10	9	6	5	6	5
emb|CDP49697.1|	c664.a1.a1_Protein_of_unknown_function	4	3	4	6	6	6	4	6	5	4	5	5	4	6	7	5	6	7	5	5	7	5	6	6	4	5	6	5	6	7	5	5	5	4	6	6	3	7	6	4	5	7	5	7	3	6	10	8
emb|CDP47747.1|	c665.a1.a1_Bcp_Putative_peroxiredoxin_(Thioredoxin_reductase)	2	2	2	2	2	2	1	2	2	1	2	2	2	2	2	2	2	2	1	2	2	2	2	2	2	2	2	2	2	2	1	2	2	1	2	2	1	2	2	1	2	2	1	2	2	3	4	4
emb|CDP47747.1|	c665.a2.a1_Bcp_Putative_peroxiredoxin_(Thioredoxin_reductase)	4	4	4	4	6	4	5	4	4	4	4	4	4	4	4	6	6	4	5	6	4	6	6	5	6	4	6	6	6	4	5	4	4	5	4	4	5	4	4	4	6	4	3	4	4	2	3	3
emb|CDP48362.1|	c666.a1.a1_monophosphatase	2	4	5	4	5	5	6	5	5	5	5	5	2	5	5	6	5	5	5	5	4	5	5	5	4	5	5	4	5	5	4	5	5	4	5	5	7	4	5	6	5	5	5	5	4	3	4	3
emb|CDP49146.1|	c667.a1.a1_L-asparaginase_I	4	4	5	4	4	4	5	5	5	3	4	5	5	5	4	5	4	4	5	5	5	5	5	5	5	5	5	5	5	5	5	5	5	5	5	4	5	5	5	5	5	5	5	5	5	6	5	5
emb|CDP48565.1|	c668.a1.a1_Transcriptional_regulator_PadR_family	5	5	5	5	5	5	3	6	5	3	5	6	4	5	5	5	5	5	3	6	6	3	6	5	5	5	5	4	6	6	3	6	6	4	5	5	4	5	5	3	6	6	3	6	6	3	5	5
emb|CDP48565.1|	c668.a2.a1_Transcriptional_regulator_PadR_family	6	5	6	5	7	6	4	8	6	3	5	8	6	7	6	7	6	7	3	7	8	4	7	7	6	6	6	5	7	7	4	7	7	5	6	6	5	6	6	4	7	7	4	7	7	3	7	6
emb|CDP48139.1|	c669.a1.a1_Isoleucyl-tRNA_synthetase_(Isoleucine--tRNA_ligase)	9	9	9	10	9	9	6	9	10	7	10	9	9	10	10	9	9	9	6	9	9	8	8	8	9	8	8	7	9	9	6	8	10	7	9	8	8	8	9	6	9	9	8	9	9	4	7	7
emb|CDP48139.1|	c669.a2.a1_Isoleucyl-tRNA_synthetase_(Isoleucine--tRNA_ligase)	7	7	7	8	7	7	5	7	8	5	8	7	7	8	8	7	7	7	4	7	7	5	6	6	6	6	5	4	7	7	4	6	7	4	7	6	5	5	7	4	7	7	6	7	7	5	7	7
emb|CDP47763.1|	c670.a1.a1_Thymidylate_synthase	3	4	5	4	4	5	4	5	5	5	5	4	4	5	5	4	5	5	5	5	4	5	5	5	5	5	5	5	5	5	5	4	5	5	5	4	5	4	5	5	5	5	5	5	5	5	5	5
emb|CDP48620.1|	c671.a1.a1_GTP_pyrophosphokinase	6	7	6	6	6	7	8	6	6	6	6	6	5	7	6	6	6	6	6	6	6	6	6	6	7	6	7	6	6	6	8	6	6	6	6	6	6	6	6	6	7	6	6	6	6	7	7	6
emb|CDP47558.1|	c672.a1.a1_Acetylornithine_and_succinylornithine_aminotransferase_(ACOAT)	5	6	5	6	5	5	6	7	6	5	6	6	5	8	7	5	6	5	6	6	6	5	6	4	4	4	5	7	7	6	6	5	6	7	4	7	7	7	6	6	7	7	6	6	6	8	8	6
emb|CDP49373.1|	c673.a1.a1_Protein_mraZ	6	5	6	6	5	6	5	6	6	5	6	6	4	6	6	6	7	6	5	6	6	5	6	6	6	6	6	5	6	6	5	6	6	5	6	6	5	6	6	5	7	6	5	6	6	4	6	5
emb|CDP49472.1|	c674.a1.a1_ABC-type_choline/glycine_betaine_transport,ATP-binding_protein	3	3	4	4	3	4	3	4	4	3	3	3	4	4	4	3	3	3	3	3	3	3	3	3	3	3	3	3	4	4	3	3	3	3	3	4	3	2	3	3	3	3	3	3	3	7	8	6
emb|CEG97143.1|	c674.a2.a1_ABC-type_choline/glycine_betaine_transport,_ATP-binding_protein	2	2	2	2	2	2	2	3	2	2	2	2	3	2	2	2	2	2	2	2	2	2	2	2	2	3	3	2	3	2	2	2	2	2	2	2	3	1	2	2	2	2	2	2	2	2	3	3
emb|CDP49832.1|	c675.a1.a1_Hypothetical_membrane_protein	7	6	6	7	6	7	6	6	7	7	6	6	5	7	7	7	7	7	7	7	7	7	7	7	6	7	7	7	7	7	6	7	6	7	7	7	6	6	7	6	6	7	6	6	7	7	8	6
emb|CDP49120.1|	c676.a1.a1_Hypothetical_secreted_protein	9	9	9	9	9	8	9	9	9	9	9	9	9	9	8	9	7	7	8	7	9	6	7	6	9	7	8	7	8	8	9	8	8	7	8	9	7	9	8	6	8	9	9	9	9	4	5	3
emb|CDP48123.1|	c677.a1.a1_Dihydroorotate_dehydrogenase	6	5	3	5	3	6	7	6	6	6	8	6	6	5	5	6	6	6	6	4	4	5	7	3	4	3	5	5	5	6	5	4	3	6	5	5	5	5	6	8	5	6	5	3	5	8	6	5
emb|CDP48588.1|	c678.a1.a1_SppA,_Periplasmic_serine_proteases	8	9	9	10	9	9	8	9	9	10	9	9	7	9	7	9	9	9	10	9	9	6	8	9	9	8	9	8	9	9	9	9	9	7	9	8	8	9	9	9	9	9	9	9	8	9	9	8
emb|CDP49760.1|	c679.a1.a1_binding_protein_of_phosphate_ABC_transporter_(BP:MOI:undef:phosphate)	2	3	4	1	3	4	1	2	4	1	2	3	4	5	3	11	10	11	14	10	11	13	11	11	10	11	10	12	10	10	13	11	11	12	10	11	13	11	11	11	10	10	14	10	10	2	2	2
emb|CDP48521.1|	c680.a1.a1_Glucose-1-phosphate_thymidylyltransferase	6	6	6	7	7	7	7	8	8	7	7	8	5	8	7	6	6	7	7	7	6	6	8	8	5	7	7	7	6	7	7	7	6	7	8	6	7	6	7	7	8	7	7	6	7	7	6	4
emb|CDP49047.1|	c681.a1.a1_Hypothetical_protein_PFCIRM129_06465	1	1	1	1	1	2	2	1	1	1	1	1	2	1	1	1	1	1	1	1	1	1	1	1	1	1	1	1	1	1	1	1	1	1	1	1	1	1	1	1	1	1	1	1	1	4	5	5
emb|CDP48941.1|	c682.a1.a1_Exodeoxyribonuclease_7_small_subunit_(Exodeoxyribonuclease_VII_small_subunit)_(Exonuclease_VII_small_subunit)	1	1	1	1	1	1	2	1	2	2	2	2	0	1	1	3	4	3	5	5	5	5	4	4	0	1	2	5	5	5	5	4	4	5	5	5	5	4	4	5	5	5	5	5	4	2	1	1
emb|CDP49338.1|	c683.a1.a1_ABC_transporter,_ATP-binding_protein	4	6	6	6	5	5	7	5	5	7	5	5	7	5	4	6	6	6	8	7	7	9	7	8	9	7	6	8	6	6	9	6	7	7	6	7	7	7	8	9	7	7	8	7	6	7	7	7
emb|CDP48782.1|	c684.a1.a1_Glycosyl_hydrolase,_family_13_(putative_alpha-amylase,_catalytic_domain)	5	6	6	5	6	6	6	6	6	6	6	5	3	6	5	6	6	6	6	6	6	7	6	6	6	6	6	7	6	5	6	6	6	7	6	5	5	6	6	7	6	5	7	6	5	6	6	4
emb|CDP47888.1|	c685.a1.a1_Hypothetical_protein_PFCIRM129_07905	0	0	1	2	1	1	1	1	1	2	1	1	1	1	1	0	0	0	0	0	0	0	0	1	0	0	0	0	0	1	0	0	0	0	1	0	1	0	0	0	0	1	1	0	0	2	3	2
emb|CDP47717.1|	c686.a1.a1_Hypothetical_protein_PFCIRM129_07010	6	6	7	6	7	6	6	6	6	8	7	7	5	7	7	6	8	7	8	7	7	8	5	7	6	6	6	9	8	7	8	7	6	8	9	7	8	6	8	6	7	7	6	6	5	7	7	6
emb|CDP49649.1|	c687.a1.a1_Putative_uncharacterized_protein	12	12	11	13	12	11	14	13	13	15	14	13	11	12	13	10	10	10	13	11	12	12	11	12	8	10	10	12	11	13	13	11	11	14	12	12	10	10	11	13	10	12	14	12	12	3	3	3
emb|CDP49332.1|	c688.a1.a1_Hypothetical_protein_PFCIRM129_11325	6	6	6	5	5	5	6	5	6	6	6	6	6	5	6	7	6	5	6	6	6	6	5	6	5	5	5	6	6	6	6	5	5	6	6	5	6	5	6	6	6	5	6	5	6	6	5	6
emb|CDP49172.1|	c689.a1.a1_Asparagine_synthase_(Glutamine-hydrolyzing)	11	12	10	15	14	13	13	14	13	13	14	13	10	14	12	12	11	14	12	11	12	12	13	12	11	11	11	12	13	12	12	11	12	12	10	10	10	12	12	11	12	11	13	12	13	9	13	10
emb|CDP49835.1|	c690.a1.a1_Sulfate_adenylyltransferase,_large_subunit/_ATP-sulfurylase,_subunit_1_(ATP:sulfate_adenylyltransferase)	7	7	6	8	7	7	8	7	7	7	7	7	7	8	8	6	6	6	6	7	8	6	7	7	6	7	7	5	6	6	6	7	5	6	7	8	6	6	7	6	6	6	5	6	6	8	10	7
emb|CDP48600.1|	c691.a1.a1_Orotidine_5-phosphate_decarboxylase_(OMP_decarboxylase)_(OMPDCase)_(OMPdecase)	2	2	2	2	2	2	2	2	2	2	2	2	2	2	2	2	2	2	2	2	2	2	2	2	2	2	2	2	2	2	2	2	2	2	2	2	2	2	2	2	2	2	2	2	2	2	2	2
emb|CDP48122.1|	c692.a1.a1_Betaine-aldehyde_dehydrogenase	4	6	4	5	5	4	6	6	6	6	5	5	4	5	6	4	5	4	7	3	4	4	3	3	3	4	4	5	5	4	7	3	5	4	6	5	4	4	3	4	4	5	6	4	3	7	7	6
emb|CDP49031.1|	c693.a1.a1_Hypothetical_protein_PFCIRM129_06360	5	6	5	4	6	6	6	6	6	6	6	6	4	6	6	5	5	6	6	6	6	6	5	6	4	6	6	6	6	6	6	6	6	6	6	6	6	6	6	6	6	6	6	6	5	5	5	4
emb|CDP49804.1|	c694.a1.a1_Type_II_secretion_system_protein_E	7	6	7	7	7	7	6	7	7	6	7	7	6	7	7	5	5	6	7	7	7	6	7	7	6	7	6	7	6	7	7	7	6	7	7	7	7	5	7	6	7	7	6	6	5	1	2	2
emb|CEG99330.1|	c695.a1.a1_DNA_ligase_(NAD+)	6	6	7	6	7	7	6	7	7	6	7	7	5	7	7	7	7	7	5	6	7	6	7	7	7	7	6	5	6	7	5	6	7	5	7	7	5	6	7	5	7	6	6	6	7	5	6	6
emb|CDP49165.1|	c696.a1.a1_Delta-aminolevulinic_acid_dehydratase_(Porphobilinogen_synthase)	3	5	4	5	4	4	4	5	4	4	4	5	3	5	4	1	1	1	3	3	1	3	2	2	2	1	1	3	2	2	2	1	1	3	3	2	3	1	3	3	3	1	3	1	1	5	5	4
emb|CDP49649.1|	c697.a1.a1_Putative_uncharacterized_protein	4	4	4	4	4	4	3	4	4	2	4	4	4	4	4	4	4	4	3	4	4	3	4	4	4	4	3	3	4	4	3	4	4	3	4	4	3	4	4	3	4	4	2	4	4	1	1	1
emb|CDP49577.1|	c698.a1.a1_Ferredoxin-like_protein_fixX	1	0	2	1	2	3	2	3	2	2	2	2	0	1	2	3	3	3	2	2	3	2	3	3	1	3	3	2	2	2	2	3	2	2	3	3	1	2	3	2	3	3	3	3	3	1	2	0
emb|CDP48732.1|	c699.a1.a1_L-lactate_dehydrogenase	5	5	6	6	5	6	6	6	6	6	6	6	4	7	6	7	6	6	6	6	7	5	7	7	7	6	6	5	6	7	6	7	6	5	7	7	5	6	7	4	6	6	5	6	6	3	5	4
emb|CDP47680.1|	c700.a1.a1_Probable_nicotinate-nucleotide_adenylyltransferase	4	2	3	5	5	5	4	5	4	3	4	4	3	5	4	4	4	4	4	4	3	5	5	3	5	4	1	4	3	4	4	2	3	4	3	4	4	4	4	4	4	5	4	2	4	7	6	3
emb|CDP49204.1|	c701.a1.a1_Inosine/uridine-preferring_nucleoside_hydrolase_(purine_nucleosidase)	4	5	5	6	5	7	6	7	6	6	5	6	3	6	5	8	7	7	6	7	7	6	7	7	3	7	7	5	7	6	6	6	7	6	6	6	6	5	6	6	6	5	6	6	6	5	6	4
emb|CDP48594.1|	c702.a1.a1_Methionyl-tRNA_formyltransferase	5	4	6	6	6	5	6	6	6	6	6	6	5	6	6	6	6	6	6	6	6	6	6	6	6	6	6	6	6	6	6	6	6	6	6	6	6	6	6	6	6	6	6	6	6	6	6	5
emb|CDP49832.1|	c702.a2.a1_Hypothetical_membrane_protein	4	4	4	4	4	4	5	4	4	5	4	4	4	4	4	4	4	4	5	4	4	4	4	4	4	4	4	4	4	4	5	4	4	4	4	4	5	4	4	5	4	4	5	4	4	0	0	0
emb|CDP48594.1|	c702.a3.a1_Methionyl-tRNA_formyltransferase	5	4	6	6	6	5	6	7	7	6	7	6	5	6	7	6	7	6	6	6	7	6	7	7	7	6	7	6	7	6	6	6	6	6	6	6	6	6	7	6	7	6	6	6	6	4	4	4
emb|CEG98806.1|	c703.a1.a1_Phosphoribosylamine-glycine_ligase	5	4	4	5	6	5	7	6	4	6	6	6	7	6	7	5	5	7	7	6	6	5	5	5	5	5	6	7	6	5	6	4	6	5	5	5	5	6	6	7	6	7	5	7	6	7	5	6
emb|CDP49710.1|	c704.a1.a1_flavin-containing_amine_oxidase	3	5	3	6	4	4	5	5	4	3	4	4	4	4	4	5	6	6	5	6	5	6	7	6	5	7	7	4	6	5	5	6	6	4	6	4	5	5	6	4	4	5	5	6	7	4	4	3
emb|CDP49710.1|	c704.a2.a1_flavin-containing_amine_oxidase	2	4	2	4	3	3	3	3	3	2	3	3	2	3	3	4	3	3	3	3	3	4	4	4	3	4	4	2	4	3	3	4	4	2	4	3	3	3	4	2	3	3	2	3	4	3	4	3
emb|CEG99540.1|	c705.a1.a1_Hypothetical_protein_PFCIRM1025_08670	1	1	1	2	1	1	1	0	1	1	1	1	2	3	2	1	1	1	1	1	1	1	1	1	1	1	1	1	1	1	1	1	1	1	1	1	1	1	1	1	1	1	1	1	1	0	1	1
emb|CDP49536.1|	c706.a1.a1_Membrane_protease_subunits,_stomatin/prohibitin_homologs_(Membrane_protease_subunit,_stomatin/prohibitin_homolog)	2	3	2	4	3	3	3	3	3	4	3	3	4	3	3	4	4	3	3	4	3	3	3	3	3	3	3	4	4	3	2	3	3	5	3	3	3	3	4	3	4	4	5	3	4	4	3	4
emb|CDP48026.1|	c707.a1.a1_Zinc-containing_alcohol_dehydrogenase_superfamily	5	5	5	5	5	5	5	6	6	5	5	6	4	6	5	4	5	6	6	6	4	5	5	5	5	4	5	5	5	5	5	5	5	5	5	5	5	5	5	5	5	4	5	5	4	6	5	5
emb|CDP47559.1|	c708.a1.a1_Acetylglutamate_kinase	5	5	5	5	5	6	7	6	6	6	5	5	5	6	5	5	6	6	6	6	6	8	6	5	7	6	6	8	6	6	8	7	5	7	5	6	6	6	7	7	6	5	7	6	5	7	6	6
emb|CDP48141.1|	c709.a1.a1_Recombination_protein_recR	3	3	3	3	3	3	3	3	3	3	3	3	3	3	3	3	3	3	3	4	3	3	2	3	3	3	3	2	2	2	3	3	3	3	3	3	3	3	3	3	4	3	2	4	3	3	3	3
emb|CDP49578.1|	c710.a1.a1_Electron_transfer_flavoprotein-quinone_oxidoreductase_(FixC_protein)	7	6	7	6	9	6	8	8	9	7	9	8	7	9	9	9	9	7	7	8	9	9	8	8	7	9	9	9	9	9	7	8	7	8	8	7	9	8	9	8	7	8	5	6	7	2	8	3
emb|CDP47728.1|	c711.a1.a1_phosphoenolpyruvate-protein_phosphoryltransferase_PptE	5	6	5	5	5	5	5	5	5	4	5	6	5	5	5	4	4	4	4	3	4	5	3	4	4	4	5	6	4	4	5	4	4	5	3	4	4	4	4	5	4	4	4	4	4	6	6	7
emb|CEG99355.1|	c711.a2.a1_dihydroxyacetone_kinase_subunit_M	5	6	6	5	6	5	5	5	6	5	6	7	6	6	6	4	4	5	4	3	5	5	3	4	4	4	5	6	4	4	5	5	4	5	4	4	4	5	4	5	4	5	4	4	5	6	6	6
emb|CDP48093.1|	c712.a1.a1_Lysyl-tRNA_synthetase	10	10	10	10	10	10	9	10	8	9	10	10	9	9	10	10	11	10	8	10	10	9	11	10	9	11	10	8	11	10	9	11	10	9	10	10	9	11	11	9	11	11	9	10	10	8	10	9
emb|CDP48093.1|	c712.a2.a1_Lysyl-tRNA_synthetase	10	10	10	10	10	10	9	11	8	9	10	10	9	9	10	10	11	10	9	10	10	9	11	10	9	11	11	8	11	10	10	11	10	9	10	10	10	11	11	10	11	11	9	10	10	9	10	9
emb|CDP47796.1|	c713.a1.a1_transcriptional_regulator_TetR_family	4	3	5	4	5	5	5	5	5	5	5	5	3	5	5	6	5	6	6	6	6	6	6	6	6	6	5	6	6	6	5	6	6	6	6	6	5	6	6	6	6	6	6	6	6	3	6	4
emb|CDP49697.1|	c714.a1.a1_Protein_of_unknown_function	1	1	1	1	1	2	1	1	1	1	2	1	1	1	1	1	2	1	1	1	1	1	1	2	1	1	1	1	1	3	1	2	1	1	2	1	1	3	3	1	2	2	1	1	3	6	9	6
emb|CEG99593.1|	c715.a1.a1_Aspartate_ammonia-lyase_(Aspartase)	2	2	2	2	2	2	3	2	3	3	2	2	2	2	3	2	2	3	3	2	3	3	3	3	2	2	2	3	2	3	3	2	2	3	3	3	3	3	2	3	3	3	3	3	3	8	6	6
emb|CDP48777.1|	c716.a1.a1_2-isopropylmalate_synthase	4	4	4	4	4	4	5	4	4	5	4	4	4	4	4	3	4	4	4	3	3	4	4	4	4	4	4	4	4	4	5	4	4	4	4	4	5	4	4	5	4	4	4	4	3	5	4	4
emb|CDP48403.1|	c717.a1.a1_Hypothetical_protein_PFCIRM129_03010	1	1	1	1	1	2	3	1	1	2	1	1	0	1	1	1	2	3	3	3	3	4	3	4	1	1	1	4	4	4	4	2	3	4	2	4	4	2	3	4	3	2	3	2	1	2	1	1
emb|CDP49762.1|	c718.a1.a1_Polyphosphate_kinase	13	10	11	13	14	12	14	13	14	15	13	14	6	13	13	10	11	13	12	12	13	12	14	13	8	10	11	12	14	14	12	13	12	13	12	13	11	10	12	13	13	11	12	11	13	12	13	8
emb|CDP48828.1|	c719.a1.a1_Ribose-5-phosphate_isomerase_2	5	6	5	6	6	5	6	6	6	4	5	6	4	5	4	5	4	4	5	5	5	5	7	6	4	4	4	6	5	6	6	6	5	6	5	6	5	5	6	6	6	6	5	4	5	6	7	7
emb|CDP48828.1|	c719.a2.a1_Ribose-5-phosphate_isomerase_2	6	7	6	7	7	6	5	6	6	5	4	5	5	6	5	5	5	5	5	6	6	4	7	6	5	5	5	5	5	6	5	6	5	5	5	5	5	4	6	5	6	5	5	4	5	5	6	6
emb|CDP49816.1|	c720.a1.a1_Two_component_transcriptional_regulator,_LuxR_family	5	5	5	5	4	5	5	5	5	5	5	4	4	6	5	6	5	7	5	5	5	5	7	7	5	5	5	5	6	6	5	5	6	6	5	5	5	5	6	5	5	5	5	7	6	3	5	5
emb|CDP49334.1|	c721.a1.a1_ATPase	3	3	3	3	4	3	6	4	3	6	3	3	3	3	3	3	3	3	6	4	3	5	4	3	3	3	4	5	4	4	4	4	3	7	4	4	5	3	4	5	4	5	4	3	3	7	5	5
emb|CDP47610.1|	c722.a1.a1_Phosphopantetheine_adenylyltransferase_(Pantetheine-phosphate_adenylyltransferase)_(PPAT)_(Dephospho-CoA_pyrophosphorylase)	4	4	4	5	4	4	4	4	6	4	6	5	5	6	6	6	6	6	7	6	6	6	6	6	6	6	6	6	6	6	4	6	6	6	6	6	7	6	6	6	6	6	6	6	6	5	4	4
emb|CDP47892.1|	c723.a1.a1_Phosphopantethiene--protein_transferase_domain_(holo	2	3	3	2	3	3	2	3	3	2	2	2	2	3	3	2	3	2	2	2	3	2	3	3	2	3	2	2	3	3	2	3	3	2	3	2	2	2	2	2	2	3	2	3	3	2	2	2
emb|CDP49649.1|	c724.a1.a1_Putative_uncharacterized_protein	7	6	7	8	7	8	8	9	9	7	9	8	7	9	9	8	7	7	7	8	9	8	6	7	6	7	9	8	8	9	7	7	7	7	9	8	8	7	7	7	8	9	7	8	9	3	4	3
emb|CDP49693.1|	c725.a1.a1_thiamine-phosphate_pyrophosphorylase	5	5	5	3	5	4	4	4	6	4	5	6	4	6	5	5	6	6	4	5	6	5	6	6	5	5	6	4	6	6	3	5	6	4	6	6	4	5	6	4	6	6	4	6	6	3	4	3
emb|CEG99963.1|	c726.a1.a1_Hypothetical_protein_PFCIRM1025_01570	3	4	4	4	4	4	3	4	4	3	4	4	3	4	4	2	4	3	2	3	3	2	3	3	3	3	2	2	3	4	2	3	3	2	3	3	2	3	3	2	3	3	3	3	3	2	2	2
emb|CDP49306.1|	c726.a2.a1_Hypothetical_protein_PFCIRM129_11195	1	2	2	2	2	2	2	2	2	2	2	2	1	2	2	1	2	2	2	2	2	2	2	2	2	2	2	2	2	2	2	2	2	2	2	2	2	2	2	2	2	2	2	2	2	2	3	3
emb|CDP49697.1|	c727.a1.a1_protein_of_unknown_function	11	10	11	11	11	11	4	10	11	4	11	11	9	11	9	6	7	6	2	6	6	3	7	6	7	5	6	2	6	7	2	6	7	3	8	8	3	7	7	1	8	5	2	8	7	3	9	9
emb|CDP49227.1|	c727.a2.a1_Hypothetical_protein_PFCIRM129_10650	10	9	10	10	11	11	4	10	10	4	10	10	9	10	9	6	7	6	2	6	6	3	7	6	7	5	6	2	6	7	2	6	7	3	8	8	3	7	7	1	8	5	2	8	7	4	9	9
emb|CDP48632.1|	c728.a1.a1_Imidazoleglycerol-phosphate_dehydratase_(IGPD)	5	5	5	5	5	5	5	4	5	5	5	5	5	4	5	5	4	5	5	5	5	5	5	4	4	5	5	5	5	4	5	4	5	5	5	5	5	4	5	5	4	5	5	5	4	5	4	5
emb|CDP47644.1|	c729.a1.a1_GTP-binding_protein	4	5	4	4	5	5	4	5	5	4	5	5	4	5	5	4	4	5	4	5	5	4	5	5	4	5	5	4	5	5	4	5	5	3	5	5	4	5	5	4	5	5	4	5	5	4	4	4
emb|CDP48832.1|	c730.a1.a1_L-arabinose_utilization_protein	6	4	4	5	5	6	5	6	5	6	6	5	5	6	5	6	6	5	6	4	6	5	6	6	5	5	4	6	6	6	5	6	5	6	6	6	6	6	6	6	6	6	5	4	6	5	4	2
emb|CDP49363.1|	c731.a1.a1_UDP-N-acetylmuramate--L-alanine_ligase_(UDP-N-acetylmuramoyl-L-alanine_synthetase)	4	4	5	6	4	6	5	4	5	6	5	4	4	5	5	4	5	4	5	5	5	6	4	5	6	5	4	6	5	5	6	6	5	6	4	5	5	5	5	6	5	5	7	4	5	7	5	6
emb|CDP47975.1|	c732.a1.a1_SecE/Sec61-gamma_subunit_of_protein_translocation_complex	5	4	6	7	5	6	5	6	5	6	6	6	8	7	6	8	6	5	6	6	6	6	6	6	8	5	6	5	6	5	5	7	6	5	6	6	5	6	6	5	6	7	5	6	5	4	6	4
emb|CDP49372.1|	c733.a1.a1_S-adenosyl-L-methionine-dependent_methyltransferase_mraW	8	10	8	6	9	9	10	10	9	9	9	9	8	9	9	7	9	9	9	9	9	8	9	9	9	9	9	7	9	9	9	9	9	9	8	9	9	9	9	9	9	9	9	9	8	9	9	9
emb|CDP49387.1|	c734.a1.a1_1-acylglycerol-3-phosphate_O-acyltransferase	6	5	5	6	5	6	4	5	5	6	6	5	4	6	5	4	6	5	3	5	6	4	6	6	5	6	6	4	6	6	4	6	6	4	6	6	4	6	6	4	5	6	7	6	4	6	6	5
emb|CDP49387.1|	c734.a2.a1_1-acylglycerol-3-phosphate_O-acyltransferase	6	6	6	6	6	7	5	6	6	7	6	6	5	6	6	4	6	5	3	5	6	4	6	6	5	6	6	5	6	6	5	6	6	4	6	6	5	7	7	5	5	6	7	6	5	6	5	5
emb|CDP47791.1|	c735.a1.a1_Mannose-1-phosphate_guanylyltransferase	6	6	6	7	7	7	6	7	7	7	7	7	6	6	7	6	6	7	7	6	6	7	7	7	7	7	7	6	6	7	6	7	6	7	6	6	7	6	6	7	6	6	6	5	5	7	6	6
emb|CDP49261.1|	c736.a1.a1_Secreted_protein	10	11	10	11	11	11	8	11	10	8	9	11	8	11	11	3	6	4	4	2	1	5	1	4	3	3	5	5	3	4	4	3	4	6	6	5	3	3	3	4	3	6	5	3	4	5	4	4
emb|CDP49733.1|	c737.a1.a1_3-dehydroquinate_dehydratase	6	5	6	6	6	6	5	6	7	5	6	6	6	6	6	6	7	6	6	7	6	5	6	7	6	6	6	6	6	7	5	5	7	6	6	7	6	7	6	6	7	7	7	7	6	6	6	6
emb|CDP48041.1|	c738.a1.a1_UPF0237_protein	4	3	5	5	5	5	3	4	4	3	4	5	5	5	5	4	4	2	2	4	3	2	4	4	4	4	3	2	4	4	2	3	2	2	4	4	2	4	3	2	4	4	3	4	4	3	5	5
emb|CEG98858.1|	c739.a1.a1_CRISPR-associated_HD_domain_protein	10	12	9	12	12	10	11	11	10	11	13	10	7	10	11	12	13	13	11	12	13	11	13	12	11	11	11	11	12	12	12	13	11	11	13	13	12	13	13	11	13	13	11	11	13	5	4	5
emb|CDP49435.1|	c740.a1.a1_Lysine_decarboxylase	3	3	3	3	4	2	3	3	3	3	5	3	3	4	3	3	3	2	2	4	3	2	3	3	4	3	3	2	4	3	2	3	3	2	3	4	2	4	4	2	3	4	1	4	4	4	4	3
emb|CEG97573.1|	c741.a1.a1_Hypothetical_protein_PFCIRM1025_05200	5	6	5	6	7	6	5	5	6	6	6	6	6	6	6	5	6	7	5	7	6	7	7	6	6	7	5	7	5	6	6	6	6	5	5	7	7	7	6	5	7	6	7	5	6	5	5	6
emb|CDP49792.1|	c741.a2.a1_Hypothetical_protein_PFCIRM129_02105	6	6	6	6	7	6	7	6	6	8	6	6	6	6	6	6	7	7	7	7	6	7	7	6	6	7	6	7	6	6	8	6	6	7	6	7	7	7	6	7	7	6	7	6	6	6	5	5
emb|CEG99396.1|	c742.a1.a1_Sse9I_control_protein	5	4	5	4	4	4	4	5	5	4	5	4	4	5	4	4	4	5	4	5	5	3	5	4	4	3	4	5	5	5	4	5	4	4	4	4	3	4	5	3	4	4	4	4	4	4	4	3
emb|CDP49516.1|	c743.a1.a1_Putative_carboxylic_ester_hydrolase	3	4	3	3	4	3	4	4	3	4	5	5	5	5	5	4	5	5	4	3	5	3	4	3	3	3	3	4	4	4	3	3	4	3	4	4	3	4	3	4	4	4	4	4	4	3	4	3
emb|CDP48810.1|	c744.a1.a1_Sua5/YciO/YrdC/YwlC	2	2	2	4	2	1	3	1	2	3	2	1	2	2	1	3	2	3	3	3	2	4	2	2	4	2	2	4	2	2	4	2	2	3	3	3	4	2	2	3	3	2	2	1	1	5	2	1
emb|CDP48342.1|	c745.a1.a1_Hypothetical_protein_PFCIRM129_02565	7	6	7	7	6	7	5	6	4	6	7	6	6	7	7	5	5	5	5	6	5	5	6	5	7	5	6	5	6	5	6	5	7	3	5	6	5	7	5	5	6	7	3	5	6	5	7	7
emb|CDP49424.1|	c746.a1.a1_magnesium_(Mg2+)_transporter	4	5	4	6	8	5	6	7	7	9	8	8	7	7	8	6	6	5	6	5	4	6	8	7	5	4	6	7	6	6	5	3	5	5	5	5	5	6	6	7	5	6	6	7	5	7	4	7
emb|CDP47844.1|	c747.a1.a1_Phospholipase_D/Transphosphatidylase	2	3	4	4	3	4	4	4	3	3	4	4	2	4	4	4	4	4	3	3	4	3	3	3	3	3	3	3	4	4	5	4	4	4	4	4	3	3	2	4	4	3	4	4	3	5	4	4
emb|CDP49649.1|	c748.a1.a1_Putative_uncharacterized_protein	3	3	3	3	3	3	3	3	3	3	3	3	3	3	3	3	3	3	2	3	3	2	3	3	3	3	3	3	3	3	2	3	3	2	3	3	3	3	3	2	3	3	2	3	3	3	4	4
emb|CEH00174.1|	c748.a2.a1_Copper_chaperone_CopZ	4	4	4	4	4	4	4	4	4	4	4	4	4	4	4	4	4	4	3	4	4	3	4	4	4	4	4	4	4	4	3	4	4	3	4	4	4	4	4	3	4	4	3	4	4	2	3	3
emb|CDP49388.1|	c749.a1.a1_Acyltransferase_PlsC	5	6	6	6	6	8	6	7	7	5	6	7	5	7	7	5	6	6	5	7	6	5	6	6	6	7	6	6	7	6	6	6	7	5	7	6	7	6	6	5	7	6	5	7	6	4	5	4
emb|CDP49388.1|	c749.a2.a1_Acyltransferase_PlsC	3	5	4	5	4	6	5	4	4	5	4	5	2	4	6	4	4	4	5	4	4	5	4	4	5	4	4	6	5	4	6	4	5	5	6	4	6	4	4	5	4	4	5	5	4	4	6	5
emb|CDP49504.1|	c750.a1.a1_penicillin-binding_protein_(peptidoglycan_glycosyltransferase)	12	14	13	14	14	15	10	16	15	13	15	14	10	16	14	8	11	11	9	9	13	9	9	9	11	12	12	11	11	11	9	11	11	9	12	11	10	11	12	10	11	11	8	10	9	11	12	12
emb|CDP47560.1|	c751.a1.a1_Arginine_biosynthesis_bifunctional_protein_ArgJ_(Glutamate_N-acetyltransferase)_(Ornithine_acetyltransferase)_(Ornithine_transacetylase)_(OATase)	4	3	3	3	3	3	4	3	2	3	3	3	2	3	2	3	3	4	5	3	3	5	5	5	3	5	5	6	5	5	5	4	5	6	5	5	6	5	5	6	5	5	5	4	4	6	4	4
emb|CDP48833.1|	c752.a1.a1_L-ribulokinase	7	7	7	7	8	7	7	8	7	7	9	8	8	7	7	7	5	7	6	7	8	6	7	7	7	7	8	6	8	9	5	8	6	6	7	7	6	7	5	6	7	6	5	6	7	5	7	7
emb|CDP48833.1|	c752.a2.a1_L-ribulokinase	6	6	6	6	6	6	5	6	7	5	7	6	7	6	6	6	5	6	5	6	7	5	6	6	6	6	7	5	7	7	5	7	5	5	6	6	5	6	5	5	6	5	4	5	6	6	6	6
emb|CDP48952.1|	c753.a1.a1_peptide-methionine_(S)-S-oxide_reductase	2	2	3	3	3	4	4	5	6	5	4	4	3	5	4	1	3	3	2	1	1	2	1	2	1	2	1	4	1	2	1	2	2	3	1	2	4	2	4	1	1	1	3	1	3	5	6	6
emb|CDP48957.1|	c754.a1.a1_Hypothetical_protein_PFCIRM129_05980	2	2	2	2	2	2	2	2	2	2	2	2	2	2	2	2	2	2	2	2	2	2	2	2	2	2	2	2	2	2	2	2	2	2	2	2	2	2	2	2	2	2	2	2	2	2	2	2
emb|CDP48675.1|	c755.a1.a1_CobU_Bifunctional_cobalamin_biosynthesis_pyrophosphate_enzyme	6	5	5	5	5	4	6	5	5	6	5	5	4	5	6	3	5	5	4	3	4	7	4	4	3	5	4	4	5	5	6	4	3	4	6	4	5	5	5	6	4	5	6	5	5	6	5	4
emb|CDP48754.1|	c756.a1.a1_2-methylthioadenine_synthetase_MiaB_protein	4	4	3	4	4	4	3	3	5	4	5	5	5	5	3	3	3	4	2	5	3	3	3	3	3	4	5	3	5	3	4	3	5	3	3	3	4	3	3	3	3	4	3	3	5	6	8	7
emb|CDP48907.1|	c757.a1.a1_Hypothetical_protein_PFCIRM129_05720	1	1	1	0	1	1	2	1	1	2	1	1	1	1	1	1	1	2	2	2	2	2	2	2	1	2	1	2	2	2	2	2	2	2	2	2	2	1	2	2	1	1	2	2	2	2	1	1
emb|CDP48083.1|	c758.a1.a1_Acyl-CoA_dehydrogenase	7	7	6	7	8	10	10	10	9	10	9	8	6	8	10	6	7	6	10	7	9	9	8	8	8	9	8	8	8	9	9	7	9	8	7	9	9	9	7	10	9	9	7	7	7	8	8	6
emb|CDP49142.1|	c759.a1.a1_L-lactate_permease	1	1	2	1	2	2	2	1	2	0	1	1	2	2	1	1	1	1	1	2	1	1	2	2	1	1	2	1	2	1	2	2	2	1	2	2	1	2	1	1	1	2	2	2	1	3	3	3
emb|CDP49142.1|	c759.a2.a1_L-lactate_permease	1	1	1	1	2	2	2	2	2	1	2	2	1	2	2	1	2	2	2	1	2	2	2	2	1	2	1	2	2	2	2	2	2	2	2	2	2	1	2	2	2	2	2	2	2	2	1	1
emb|CDP47586.1|	c760.a1.a1_Magnesium_chelatase,_subunit_ChlI	1	2	2	2	2	2	1	2	2	1	2	2	2	2	2	6	6	7	9	8	6	4	6	7	6	5	5	8	8	6	7	7	5	8	8	6	6	6	6	6	6	5	6	9	6	2	2	2
emb|CDP49183.1|	c761.a1.a1_iolD_(Myo-inositol_catabolism_iolD_protein)_(acetolactate_synthase_protein)_(pyruvate:pyruvate_acetaldehydetransferase_(decarboxylating))	5	7	6	7	6	6	6	7	6	6	7	7	5	7	6	6	6	4	6	6	6	6	6	6	6	7	6	8	6	6	4	6	6	7	6	6	7	6	6	7	6	6	7	6	6	5	7	6
emb|CDP48624.1|	c762.a1.a1_Preprotein_translocase_subunit_YajC	6	5	5	6	5	5	5	5	5	4	5	5	6	5	5	8	8	8	7	7	8	7	8	8	7	5	6	7	8	8	6	8	6	6	8	6	5	7	6	6	5	8	7	7	5	4	5	4
emb|CDP49343.1|	c763.a1.a1_Beta-lactamase-like	2	2	2	2	2	2	3	2	2	3	2	2	2	2	2	2	2	2	2	2	2	2	2	2	2	2	2	2	2	2	3	2	2	2	2	2	2	2	2	4	2	2	3	2	2	3	2	2
emb|CDP47662.1|	c764.a1.a1_GTP-binding_protein_LepA	3	2	3	2	3	2	3	3	3	3	4	4	4	3	3	2	4	2	3	3	2	3	3	2	4	3	2	3	2	3	4	2	3	4	2	4	4	3	2	4	2	2	4	2	2	3	3	3
emb|CDP49001.1|	c765.a1.a1_glutamate_dehydrogenase_(NAD(P)-glutamate_dehydrogenase)	9	9	9	10	9	10	9	10	10	9	9	9	8	10	9	7	7	8	8	8	9	8	7	8	6	5	8	7	7	9	8	9	9	7	7	8	7	7	7	8	8	7	9	8	9	8	9	7
emb|CDP48629.1|	c766.a1.a1_GCN5-related_N-acetyltransferase	1	1	1	1	1	1	1	1	1	1	1	1	1	1	1	1	1	1	2	1	1	1	1	1	1	1	1	1	1	1	2	1	1	1	1	1	1	1	1	2	1	1	1	1	1	1	1	1
emb|CDP48102.1|	c767.a1.a1_NAD-dependent_epimerase/dehydratase	1	1	0	1	1	1	1	1	1	1	1	1	0	1	1	1	1	1	1	1	1	1	1	1	1	1	1	1	1	1	1	1	1	1	1	1	1	1	1	1	1	1	1	1	1	7	5	4
emb|CDP48197.1|	c768.a1.a1_Redox_protein_export	1	1	2	2	2	2	2	3	3	3	3	3	0	2	2	3	3	3	4	3	3	3	3	3	3	3	3	3	3	3	3	3	3	3	3	3	3	3	3	4	3	3	3	3	3	2	1	1
emb|CDP49170.1|	c769.a1.a1_Porphobilinogen_deaminase_(PBG)_(Hydroxymethylbilane_synthase)_(HMBS)_(Pre-uroporphyrinogen_synthase)	4	4	4	4	4	4	4	4	4	4	4	4	4	4	4	4	4	4	4	4	4	4	4	4	4	4	4	4	4	4	4	4	4	4	4	4	4	4	4	4	4	4	4	4	4	3	4	3
emb|CDP49170.1|	c769.a2.a1_Porphobilinogen_deaminase_(PBG)_(Hydroxymethylbilane_synthase)_(HMBS)_(Pre-uroporphyrinogen_synthase)	4	4	4	3	3	3	3	3	3	3	3	3	4	3	3	4	4	4	4	4	3	4	3	4	4	4	3	4	4	3	3	4	4	3	3	3	3	4	3	4	4	4	3	3	4	4	3	4
emb|CDP47795.1|	c770.a1.a1_Peptidase_S51_family_protein,_dipeptidase_E	2	2	2	3	2	3	1	2	2	4	2	2	2	3	3	2	2	2	4	2	2	2	2	2	2	2	2	3	2	2	2	2	2	2	2	2	2	2	2	2	2	2	2	3	2	3	2	2
emb|CDP49381.1|	c771.a1.a1_5,10-methylenetetrahydrofolate_reductase	2	1	1	1	2	1	2	1	1	2	2	1	2	2	2	1	1	1	1	1	1	1	1	1	1	1	1	1	1	1	1	1	1	2	1	1	1	1	1	2	1	1	2	2	1	4	2	2
emb|CDP48754.1|	c772.a1.a1_2-methylthioadenine_synthetase_MiaB_protein	2	2	2	2	2	4	4	4	4	4	3	2	2	2	2	2	2	2	3	2	2	3	2	2	2	2	3	3	2	2	4	2	2	3	2	2	3	2	2	3	2	2	3	2	2	4	2	2
emb|CDP48741.1|	c773.a1.a1_DeoR_transcriptional_regulator	4	4	5	7	4	4	6	6	6	7	6	6	6	6	7	6	6	6	7	6	6	7	7	6	5	5	5	7	5	6	7	6	6	6	7	7	7	6	5	7	5	7	7	7	5	7	6	5
emb|CDP48203.1|	c774.a1.a1_Pseudouridine_synthase	6	6	6	7	7	7	6	7	7	8	7	7	6	6	7	5	5	6	8	7	7	6	6	7	7	7	7	8	7	7	6	7	8	5	7	7	6	7	7	6	7	6	6	6	5	6	7	4
emb|CDP48310.1|	c775.a1.a1_secretory_protein	3	3	3	3	4	4	4	4	3	5	3	4	3	3	4	10	11	11	10	9	11	10	9	10	9	10	10	10	11	12	11	10	10	10	10	10	13	11	11	10	9	10	11	9	9	4	4	5
emb|CDP49513.1|	c776.a1.a1_Alpha-1,4-glucosidase	1	1	1	1	1	1	1	1	1	1	1	1	1	1	1	1	1	1	1	1	1	1	1	1	1	1	1	1	1	1	1	1	1	1	1	1	1	1	1	1	1	1	0	0	0	1	3	2
emb|CDP49343.1|	c777.a1.a1_Beta-lactamase-like	8	7	7	8	9	9	8	8	8	8	7	7	4	8	9	6	5	6	7	6	5	7	7	7	6	6	6	8	7	6	7	8	7	7	6	5	8	7	6	9	6	6	8	7	6	10	10	9
emb|CDP48786.1|	c778.a1.a1_1,4-alpha-glucan_branching_enzyme_(Glycogen_branching_enzyme)_(BE)_(1,4-alpha-D-glucan:1,4-alpha-D-glucan_6-glucosyl-transferase)	3	3	3	2	5	3	3	4	5	2	4	4	3	2	5	3	3	3	2	3	3	2	4	4	3	3	3	2	4	4	2	4	3	2	3	3	2	3	3	2	3	4	2	4	3	3	5	3
emb|CDP48988.1|	c779.a1.a1_DNase	8	8	7	8	8	8	8	8	8	8	8	8	8	8	8	7	6	6	8	6	8	7	8	7	6	7	7	8	8	7	7	8	6	8	8	8	8	6	8	8	7	8	7	7	6	8	6	4
emb|CDP48414.1|	c780.a1.a1_Cell_division_protein	5	4	4	4	5	4	4	4	4	5	4	4	3	4	5	4	4	4	4	4	4	4	4	4	4	5	4	4	4	3	5	4	4	5	4	4	5	4	4	5	5	4	4	3	4	5	5	5
emb|CDP48938.1|	c781.a1.a1_4-hydroxy-3-methylbut-2-enyl_diphosphate_reductase	3	3	4	3	4	3	2	3	3	3	3	3	3	4	3	3	3	3	2	3	3	3	3	3	3	4	3	3	3	3	2	3	3	3	3	3	3	3	3	2	3	3	3	3	3	3	3	3
emb|CEG98318.1|	c782.a1.a1_Glutathione_S-transferase	3	4	4	4	4	4	2	4	3	2	4	4	3	3	3	3	3	3	2	3	4	3	4	4	3	3	3	2	4	4	2	4	4	3	4	4	2	4	4	2	4	4	1	4	4	2	3	3
emb|CDP49458.1|	c783.a1.a1_Membrane_protein,_Transporter,_MFS_superfamily	2	2	3	2	3	4	4	4	3	4	3	3	1	3	4	1	1	1	4	2	1	1	1	2	1	1	1	3	1	1	2	1	1	1	1	1	3	1	1	2	0	1	3	1	1	4	5	5
emb|CEG99725.1|	c784.a1.a1_Gp207	3	3	2	2	2	2	2	3	3	3	3	3	2	3	2	3	3	3	3	3	2	3	3	2	3	3	2	3	3	3	3	3	3	3	2	3	3	3	3	3	3	3	3	3	3	0	1	1
emb|CEG97114.1|	c785.a1.a1_Undecaprenyl_pyrophosphate_synthase_(di-trans,poly-cis-decaprenylcistransferase)	4	5	4	6	4	6	6	6	6	4	4	5	5	6	8	6	5	7	7	6	7	5	6	5	5	7	7	7	7	5	6	6	6	7	7	7	6	7	6	8	5	5	7	5	6	6	6	6
emb|CDP48215.1|	c786.a1.a1_ABC-type_transporter,_ATPase_component	2	3	3	3	4	3	3	3	3	3	3	3	3	4	3	4	4	4	3	4	4	3	4	4	4	4	4	3	4	4	3	4	4	3	4	4	3	4	4	3	4	3	3	4	4	2	3	1
emb|CDP48633.1|	c787.a1.a1_Histidinol-phosphate_aminotransferase_(Imidazole_acetol-phosphate_transaminase)	5	5	5	5	5	5	5	5	5	5	5	5	5	5	5	5	5	5	4	5	5	5	5	5	5	5	5	5	5	5	4	5	5	5	5	5	5	5	5	5	5	5	5	5	5	5	5	5
emb|CDP49649.1|	c788.a1.a1_Putative_uncharacterized_protein	2	2	2	2	2	2	2	2	2	2	2	2	2	2	2	1	3	2	2	2	2	2	2	2	1	2	2	2	2	2	2	2	2	2	2	2	2	2	2	2	2	2	2	2	2	6	6	6
emb|CDP47744.1|	c789.a1.a1_(glutamine_amidotransferase)_(adenosylcobyric_acid_synthase_(glutamine-hydrolysing))	3	2	3	4	4	4	4	4	4	4	2	3	4	4	4	3	4	4	4	4	4	4	4	4	2	4	4	4	4	4	4	4	4	4	4	3	4	3	3	4	4	4	4	4	4	4	2	2
emb|CDP47780.1|	c790.a1.a1_Hypothetical_protein_PFCIRM129_07355	3	3	3	3	3	3	2	3	3	2	3	3	3	3	3	3	3	3	3	3	3	3	3	3	3	3	3	3	3	3	2	3	3	3	3	3	3	3	3	3	3	3	3	3	3	2	3	3
emb|CDP49141.1|	c791.a1.a1_Oxidoreductase	2	3	2	2	4	3	4	3	3	3	3	4	2	3	3	3	3	4	3	3	4	4	3	4	2	4	4	4	4	3	4	4	3	3	4	4	4	4	4	3	4	4	3	4	3	3	4	3
emb|CDP49415.1|	c792.a1.a1_Glutamine_synthetase	2	5	5	4	4	4	5	5	5	5	5	5	6	4	5	5	4	5	4	5	4	4	5	5	5	3	4	5	4	5	4	5	3	4	4	5	5	6	5	4	3	3	4	5	5	4	5	6
emb|CDP49540.1|	c793.a1.a1_Hypothetical_protein_PFCIRM129_00415	2	1	2	2	2	2	0	2	2	0	1	2	2	3	3	2	3	2	1	3	2	1	2	3	1	3	2	1	2	2	1	2	3	1	3	2	1	2	3	1	2	3	1	2	3	1	3	2
emb|CEG97304.1|	c794.a1.a1_Nucleotidyltransferase	4	5	5	5	5	5	5	5	5	5	5	5	4	5	5	5	4	5	5	5	5	5	5	5	5	4	4	5	5	5	5	4	5	4	5	5	5	5	5	5	5	5	5	5	5	3	3	1
emb|CDP47996.1|	c795.a1.a1_NADH_dehydrogenase_(quinone)	1	1	1	1	1	1	2	1	1	1	1	1	1	1	1	1	1	1	2	1	1	1	1	1	1	1	1	1	1	1	1	1	1	1	1	1	1	1	1	1	1	1	1	1	1	1	1	1
emb|CDP48954.1|	c796.a1.a1_Hypothetical_protein_PFCIRM129_05965	4	4	4	4	4	4	7	5	5	6	5	5	4	5	5	4	5	5	5	4	5	6	5	5	4	4	4	7	5	5	5	5	6	7	5	4	7	4	5	6	5	4	3	3	3	6	4	4
emb|CDP48601.1|	c797.a1.a1_Dihydroorotate_dehydrogenase_2	5	6	6	7	8	7	9	8	8	10	10	6	5	8	6	10	9	10	11	10	10	10	11	10	8	10	9	9	9	10	9	9	11	10	11	11	11	9	10	10	9	9	10	10	10	10	9	7
emb|CDP48380.1|	c798.a1.a1_Secreted_protease_with_a_PDZ_domain	4	5	3	4	3	3	1	2	4	3	4	4	2	2	3	5	5	3	2	3	4	3	6	4	5	1	4	3	4	4	4	5	3	2	4	4	3	4	3	2	3	3	2	4	4	2	3	3
emb|CDP49590.1|	c799.a1.a1_ABC_transporter	3	3	4	3	4	3	3	3	4	3	3	4	2	4	3	3	4	3	4	4	4	2	3	3	3	3	2	3	4	3	2	4	4	2	4	4	4	3	4	3	5	2	2	4	3	4	4	3
emb|CEH01142.1|	c799.a2.a1_ABC_transporter_fusion_protein	2	3	4	3	3	4	4	4	4	4	3	4	3	4	3	3	4	4	5	4	5	4	3	4	4	4	3	4	4	4	2	4	4	3	4	4	5	4	5	5	6	3	3	4	3	3	2	1
emb|CDP49093.1|	c800.a1.a1_Leucine-,_isoleucine-,_valine-,_threonine-,_and_alanine-binding_protein	4	4	4	4	4	4	4	5	5	4	5	4	5	4	4	4	5	4	3	3	4	4	4	4	5	4	4	4	4	4	3	4	4	3	4	4	4	5	4	3	4	4	3	4	5	4	4	3
emb|CDP47778.1|	c801.a1.a1_Hypothetical_protein_PFCIRM129_07345	4	2	4	3	4	4	2	3	3	2	4	3	3	4	3	4	4	4	3	4	5	4	4	4	3	4	4	4	4	4	2	5	5	4	4	4	4	4	5	4	5	4	6	4	5	2	1	3
emb|CDP48531.1|	c802.a1.a1_DTDP-glucose_4,6-dehydratase	8	9	9	8	8	8	7	8	8	7	10	8	8	9	9	8	9	9	7	9	9	7	9	9	8	8	9	7	8	9	7	9	8	8	8	8	7	9	9	6	9	9	6	8	8	6	8	8
emb|CDP48531.1|	c802.a2.a1_DTDP-glucose_4,6-dehydratase	5	5	5	5	5	5	4	5	5	4	5	5	5	5	5	5	5	5	4	5	5	4	5	6	5	5	5	4	6	6	4	5	5	4	5	5	4	5	5	4	6	5	4	5	5	4	6	5
emb|CEG97021.1|	c803.a1.a1_Hypothetical_protein_PFCIRM1025_11815	4	7	6	4	7	7	6	7	7	6	6	5	5	5	6	3	3	4	3	3	3	3	2	4	2	3	3	3	3	3	3	3	4	3	3	3	3	4	3	3	2	2	3	3	3	3	3	3
emb|CDP48940.1|	c804.a1.a1_Exodeoxyribonuclease_VII_large_subunit	2	4	3	4	3	4	3	2	4	3	3	3	3	4	4	4	4	3	3	3	4	3	4	3	3	4	4	3	4	4	3	4	3	3	4	3	3	4	4	3	4	4	2	4	4	3	4	2
emb|CDP48332.1|	c805.a1.a1_Low_molecular_weight_protein-tyrosine-phosphatase_(protein-tyrosine-phosphatase)	3	3	3	3	3	3	2	3	3	3	3	3	2	3	3	3	3	3	3	3	3	2	3	3	3	3	3	2	3	3	3	3	3	3	3	3	2	3	3	3	3	3	2	3	3	2	3	3
emb|CDP49721.1|	c806.a1.a1_hypoxanthine_phosphoribosyltransferase	1	2	2	2	3	3	3	3	2	2	4	3	1	3	3	2	3	3	3	3	2	3	2	3	4	2	2	2	4	2	2	2	3	2	2	3	3	4	3	2	3	2	2	3	2	3	3	3
emb|CDP49721.1|	c806.a2.a1_hypoxanthine_phosphoribosyltransferase	1	3	3	3	4	4	4	4	3	3	5	3	2	3	3	3	4	4	4	4	3	4	3	4	5	3	3	3	5	3	3	3	4	3	3	4	4	5	4	3	4	3	3	4	3	2	2	2
emb|CDP47579.1|	c807.a1.a1_Hypothetical_protein_PFCIRM129_00135	2	2	2	2	2	2	2	2	2	2	2	2	2	2	2	1	2	2	2	2	2	2	2	2	1	2	2	2	2	2	2	2	2	2	2	2	2	2	2	2	2	2	2	2	2	2	2	2
emb|CDP48150.1|	c808.a1.a1_Threonine_dehydratase	5	5	3	5	5	5	4	4	4	4	5	5	5	5	4	4	3	3	4	4	5	4	4	2	3	5	4	5	5	3	3	4	4	2	4	4	3	2	3	3	2	3	3	3	3	0	1	1
emb|CDP48150.1|	c808.a2.a1_Threonine_dehydratase	5	5	3	5	5	5	4	4	4	4	5	5	5	5	4	4	4	3	4	4	5	4	4	3	3	5	4	5	5	3	3	4	4	2	4	4	3	3	3	3	3	3	3	3	3	1	2	2
emb|CEG99882.1|	c809.a1.a1_UvrABC_system_protein_B_(Protein_uvrB)_(Excinuclease_ABC_subunit_B)	5	5	5	4	8	8	8	5	7	8	6	6	5	6	8	5	6	7	7	8	5	9	6	7	6	7	7	9	7	7	6	7	7	6	6	6	7	6	6	7	8	8	7	6	7	6	6	5
emb|CDP49307.1|	c810.a1.a1_Nitrogen-fixing_NifU-like	1	1	1	1	1	1	1	1	1	1	1	1	1	1	1	1	1	1	1	1	1	1	1	1	1	1	1	1	1	1	2	1	1	1	1	1	1	1	1	2	1	1	2	1	1	1	1	1
emb|CDP49811.1|	c811.a1.a1_Hypothetical_protein_PFCIRM129_02260	5	4	6	7	8	7	8	8	8	9	9	7	7	8	8	7	6	7	8	6	9	8	8	9	7	7	9	7	6	9	9	7	8	9	7	8	9	7	6	7	7	7	9	8	4	3	4	3
emb|CDP47594.1|	c812.a1.a1_Succinate_dehydrogenase_cytochrome_B-558_subunit	4	6	6	4	6	6	2	6	6	2	5	5	3	6	6	5	6	6	2	6	6	4	6	6	5	6	6	3	6	6	2	6	6	3	6	6	3	6	6	2	6	6	3	5	6	3	5	5
emb|CDP48700.1|	c813.a1.a1_L-methionine_(S)-S-oxide_reductase	1	1	1	1	1	1	1	1	1	1	1	1	1	1	1	1	1	1	2	1	1	2	1	1	1	1	1	2	1	1	2	1	1	2	1	1	2	1	1	2	1	1	2	1	1	1	1	1
emb|CDP48900.1|	c814.a1.a1_Citrate_synthase	3	3	3	3	3	3	3	4	3	3	4	4	0	3	3	3	2	3	3	2	3	4	3	3	0	2	3	4	3	3	2	3	3	3	3	3	4	3	3	3	3	3	2	3	2	2	3	2
emb|CDP49649.1|	c815.a1.a1_Putative_uncharacterized_protein	4	4	4	4	4	4	5	4	4	5	4	4	4	4	4	4	4	4	4	4	4	4	4	4	3	4	4	5	4	4	5	4	4	4	4	4	4	4	4	3	4	4	4	4	4	3	4	4
emb|CDP49171.1|	c816.a1.a1_Glutamyl-tRNA_reductase	8	7	6	6	7	7	9	10	8	7	8	7	8	9	9	7	8	8	8	7	7	8	8	6	7	8	7	7	7	7	6	7	6	8	7	6	6	7	7	6	8	7	6	7	7	8	9	8
emb|CDP49171.1|	c816.a2.a1_Glutamyl-tRNA_reductase	8	7	6	6	7	7	8	9	8	7	8	7	8	8	8	7	7	7	7	7	6	8	7	6	7	7	7	6	7	6	6	6	6	7	7	6	6	7	7	6	7	7	5	6	6	8	10	8
emb|CDP49298.1|	c817.a1.a1_ABC_transporter_ATP-binding_protein	2	2	2	2	1	2	3	2	2	3	2	2	2	2	2	3	2	1	3	1	2	2	2	2	1	1	1	3	2	2	3	2	1	3	1	2	3	0	2	3	2	1	3	3	1	4	2	1
emb|CDP49298.1|	c817.a2.a1_ABC_transporter_ATP-binding_protein	3	3	3	3	3	3	4	3	3	4	3	3	3	3	3	4	3	3	4	3	3	3	3	3	3	3	3	4	3	3	4	3	2	4	3	3	4	2	3	4	3	2	4	4	2	3	2	1
emb|CEG98434.1|	c818.a1.a1_Ribonuclease_P_protein_component_(RNaseP_protein)_(RNase_P_protein)_(Protein_C5)	2	2	2	2	2	2	2	2	2	2	2	2	1	2	2	2	2	2	1	2	2	2	2	2	2	2	2	2	2	2	1	2	2	2	2	2	2	2	2	2	2	2	2	2	2	2	2	2
emb|CDP49832.1|	c819.a1.a1_Hypothetical_membrane_protein	3	3	3	3	4	4	4	4	4	5	6	5	3	4	4	4	4	5	6	5	5	6	7	5	5	6	5	5	5	6	5	5	6	3	5	6	3	5	5	6	5	4	5	5	5	4	3	1
emb|CDP48318.1|	c820.a1.a1_Cytoplasmic_chaperone_TorD	5	4	3	5	3	5	4	4	5	4	5	3	2	4	4	7	5	4	5	4	5	5	5	6	4	5	4	4	5	5	5	5	3	4	4	5	5	4	4	5	4	5	5	6	5	5	5	4
emb|CDP48535.1|	c821.a1.a1_ABC-type_polysaccharide_export_systems	2	2	2	3	2	2	2	2	2	2	2	2	1	2	2	3	2	2	2	2	2	2	2	2	2	2	2	3	2	2	2	2	2	3	2	2	2	2	2	2	2	2	2	2	2	2	2	2
emb|CDP48535.1|	c821.a2.a1_ABC-type_polysaccharide_export_systems	2	2	2	2	2	2	2	2	2	2	2	2	1	2	2	3	3	3	2	2	3	2	3	3	3	3	2	3	2	2	2	3	2	2	3	3	2	2	2	3	3	3	2	2	2	1	2	2
emb|CDP47929.1|	c822.a1.a1_ABC_transporter,_permease_protein_OppC	2	2	2	2	1	1	2	2	2	2	2	2	1	2	2	2	2	2	2	2	2	1	2	2	2	2	2	2	2	2	1	2	2	2	2	2	2	2	2	2	2	2	2	2	2	2	1	1
emb|CDP49445.1|	c823.a1.a1_Hypothetical_protein_PFCIRM129_11930	2	4	5	4	4	5	6	4	6	5	5	6	4	5	5	5	5	6	6	6	6	5	5	6	4	4	5	6	6	6	6	3	4	5	6	5	6	5	6	6	6	6	5	4	5	6	4	5
emb|CDP48811.1|	c824.a1.a1_Methylase	6	7	6	8	8	8	8	8	8	8	7	6	6	7	8	7	9	7	9	8	8	8	9	9	6	9	9	10	9	8	7	8	8	9	5	7	8	6	7	9	8	8	9	8	8	5	5	5
emb|CDP49712.1|	c825.a1.a1_Ammonium_transporter	2	2	2	2	2	2	1	3	3	1	2	2	1	2	2	3	3	3	2	3	3	4	4	3	3	3	3	4	3	3	2	3	3	3	3	3	3	3	3	3	3	3	4	3	3	1	3	2
emb|CDP48755.1|	c826.a1.a1_ATP-binding_protein_of_ABC_transporter_for_glutamate	3	3	3	4	4	4	2	4	4	2	4	4	3	4	4	3	4	4	3	3	4	3	5	4	3	5	5	4	4	4	3	4	4	3	4	4	3	4	4	2	4	4	2	4	4	4	4	3
emb|CDP49589.1|	c827.a1.a1_Acetylornithine_deacetylase/Succinyl-diaminopimelate_desuccinylase_related_deacylase	1	1	1	1	1	1	1	1	1	1	1	1	1	1	1	1	1	1	1	1	2	2	1	1	0	0	1	1	1	1	1	1	0	1	1	1	1	1	1	1	1	1	1	1	2	4	4	4
emb|CDP49589.1|	c827.a2.a1_Acetylornithine_deacetylase/Succinyl-diaminopimelate_desuccinylase_related_deacylase	3	3	4	3	4	5	3	4	5	3	4	4	3	4	4	3	3	4	2	3	4	2	4	4	1	2	4	3	4	4	2	4	2	3	4	4	2	3	4	2	4	4	1	4	5	2	2	2
emb|CDP49279.1|	c828.a1.a1_1-deoxy-D-xylulose_5-phosphate_reductoisomerase_(DXP_reductoisomerase)_(1-deoxyxylulose-5-phosphate_reductoisomerase)_(2-C-methyl-D-erythritol_4-phosphate_synthase)	4	3	4	4	4	4	2	4	2	3	4	4	3	3	3	3	4	4	2	4	4	3	4	4	4	4	3	3	3	4	2	4	4	4	4	4	4	4	4	2	4	4	2	4	4	3	4	3
emb|CDP48756.1|	c829.a1.a1_Metal_dependent_phosphohydrolase	8	7	9	8	8	9	7	7	8	8	8	9	8	10	9	8	7	7	7	8	10	7	8	7	7	8	8	7	9	7	7	6	8	7	7	7	8	7	8	6	9	8	7	7	7	7	8	9
emb|CDP49295.1|	c830.a1.a1_Type_I_restriction-modification_system_DNA_methylase	2	1	1	1	1	1	2	2	2	2	2	1	1	1	1	1	1	1	1	1	1	2	1	1	1	1	1	2	1	1	1	1	2	2	1	1	2	1	1	2	1	1	1	1	1	5	5	6
emb|CDP48919.1|	c831.a1.a1_Protein-disulfide_isomerase_(DSBA_oxidoreductase)	2	2	3	2	2	3	2	1	1	1	2	2	0	1	2	1	2	1	1	1	1	1	1	2	1	2	1	1	1	1	1	1	2	1	2	2	1	3	1	1	2	2	1	1	1	2	1	3
emb|CDP49769.1|	c832.a1.a1_D-tyrosyl-tRNA(Tyr)_deacylase	1	1	1	1	1	1	2	1	1	2	1	1	1	1	1	1	1	1	2	1	1	1	1	1	1	1	1	1	1	1	2	1	1	2	1	1	1	1	1	2	1	1	2	1	1	4	2	3
emb|CDP49697.1|	c833.a1.a1_Protein_of_unknown_function	1	1	1	1	1	1	2	2	1	2	2	1	1	2	1	1	1	1	2	1	2	2	1	1	1	1	1	2	2	1	2	1	1	2	1	1	2	1	1	2	1	1	2	1	1	2	2	1
emb|CDP48324.1|	c834.a1.a1_transferase	2	3	3	2	3	2	2	3	3	2	3	3	3	3	3	4	4	4	4	4	4	2	4	3	4	4	3	2	3	4	3	4	3	3	4	4	3	4	3	4	3	4	3	3	4	3	4	4
emb|CDP48354.1|	c835.a1.a1_Sensory_transduction_histidine_kinase	3	3	3	3	3	3	4	3	3	4	3	4	2	3	3	3	3	3	3	3	4	4	3	3	3	3	3	4	4	4	5	4	4	4	4	4	4	4	3	4	4	4	3	3	2	4	3	3
emb|CEG99084.1|	c836.a1.a1_Mycoloyl_transferase	5	6	5	6	6	5	5	6	6	6	6	6	6	6	6	3	2	3	2	3	2	3	2	4	1	2	3	2	3	2	3	2	2	3	4	2	2	2	3	2	2	4	3	3	4	1	1	0
emb|CDP48490.1|	c837.a1.a1_Hypothetical_protein_PFCIRM129_03460	2	3	3	3	3	3	2	2	3	2	3	3	2	3	3	2	3	3	2	3	3	3	3	3	3	3	3	3	3	3	2	3	3	3	3	3	2	2	2	2	3	3	2	3	3	2	2	2
emb|CDP49129.1|	c838.a1.a1_TrkA,_potassium_transporter	5	5	5	5	6	6	5	6	6	6	5	5	5	5	6	5	6	6	5	6	5	6	6	5	4	5	5	6	5	6	6	6	5	5	6	5	5	5	5	5	5	5	5	5	5	4	5	5
emb|CDP49269.1|	c839.a1.a1_Glycerol_uptake_facilitator_protein	3	3	2	3	4	3	1	3	4	1	3	3	1	3	3	0	2	1	1	3	3	1	2	1	1	1	1	1	3	3	1	3	3	1	2	3	1	2	1	1	3	2	1	2	2	1	4	4
emb|CDP47894.1|	c840.a1.a1_Pantothenate_kinase_(Pantothenic_acid_kinase)	5	3	4	4	4	4	3	4	4	2	4	4	4	5	5	2	2	2	1	3	4	3	4	4	2	4	4	2	2	2	1	3	4	2	4	3	1	2	4	1	4	3	1	1	1	2	4	4
emb|CDP49294.1|	c841.a1.a1_restriction_system_protein	1	0	0	1	1	1	1	1	0	1	1	1	0	1	1	1	1	1	1	1	1	1	1	1	1	1	1	1	1	1	1	1	1	1	1	1	1	1	1	1	1	1	1	1	1	3	5	2
emb|CEG97082.1|	c842.a1.a1_Hypothetical_protein_PFCIRM1025_07955	4	3	3	4	3	4	4	3	3	4	3	3	4	4	3	4	3	3	4	3	4	3	4	3	4	4	4	4	4	4	3	4	4	4	3	3	4	3	4	4	4	3	4	4	4	1	3	3
emb|CDP48972.1|	c842.a2.a1_Hypothetical_protein_PFCIRM129_06060	3	3	3	3	3	2	3	3	3	3	3	3	3	3	3	3	3	3	3	3	3	3	3	3	3	3	3	3	3	2	3	3	2	3	3	3	3	3	2	3	3	3	3	3	3	3	3	3
emb|CDP49119.1|	c843.a1.a1_Hypothetical_protein_PFCIRM129_09915	1	1	1	1	1	1	1	1	1	1	1	1	1	1	1	1	1	1	1	1	1	1	1	1	1	1	1	1	1	1	1	1	1	1	1	1	1	1	1	1	1	1	1	1	1	2	1	2
emb|CDP47773.1|	c844.a1.a1_Isochorismate_synthetase_(enterochelin_biosynthesis)	5	5	5	6	6	6	5	6	6	5	6	4	6	6	6	6	4	5	5	6	5	4	6	6	6	7	6	4	4	4	4	5	5	4	5	5	4	5	4	5	5	5	5	5	5	5	7	4
emb|CDP47695.1|	c845.a1.a1_Nucleoside-diphosphate_kinase	5	5	4	5	5	5	5	4	6	5	6	5	5	6	6	5	5	5	5	5	4	4	5	6	6	5	7	5	6	6	5	6	6	4	6	6	5	5	6	5	5	6	6	6	5	4	6	4
emb|CDP48593.1|	c846.a1.a1_Sun,_tRNA_and_rRNA_cytosine-C5-methylases	6	7	7	6	7	7	7	7	7	7	7	7	6	7	6	7	7	7	7	7	7	7	7	7	7	7	8	7	7	7	7	6	7	7	7	7	8	6	6	7	7	7	7	7	7	7	8	7
emb|CDP47876.1|	c847.a1.a1_binding_protein_of_choline_ABC_transporter	2	2	1	1	1	2	1	1	1	0	2	2	1	2	2	2	2	2	1	2	2	1	2	2	2	2	2	2	2	2	2	2	2	1	3	2	2	2	2	1	2	2	1	2	2	4	2	2
emb|CDP47876.1|	c847.a2.a1_binding_protein_of_choline_ABC_transporter	2	2	1	1	1	1	0	1	1	0	1	1	1	2	2	2	2	2	1	2	2	1	2	2	2	2	2	2	2	2	2	2	2	1	2	2	1	2	2	1	2	2	1	2	2	3	2	2
emb|CEG98854.1|	c848.a1.a1_CRISPR_type_I-E_protein_CasB/Cse2	3	3	4	5	4	4	4	5	5	5	4	5	4	4	4	6	5	5	7	5	4	7	5	4	5	5	6	7	4	5	6	6	5	6	6	4	7	4	6	6	4	5	7	5	5	2	3	3
emb|CEG98306.1|	c849.a1.a1_sugar_transporter,_major_facilitator_superfamily	2	2	3	2	2	2	1	2	2	0	2	2	2	3	2	3	4	3	2	4	3	3	4	3	3	3	3	3	3	3	2	3	3	2	2	3	3	4	3	2	3	3	2	2	3	0	2	2
emb|CDP49493.1|	c850.a1.a1_Chlorite_dismutase	1	1	1	1	1	1	2	1	1	1	1	1	1	1	1	1	1	1	2	1	1	1	1	1	1	1	1	2	1	1	2	1	1	1	1	1	2	1	1	2	1	1	2	1	1	1	1	1
emb|CDP49539.1|	c851.a1.a1_glycine_betaine/choline_Binding_protein_of_ABC_transporter	4	3	4	4	3	4	2	4	4	3	4	4	0	4	4	4	4	3	3	4	4	3	4	3	3	4	4	3	4	4	3	4	4	3	4	4	3	4	3	3	4	4	3	4	4	4	5	4
emb|CDP47696.1|	c852.a1.a1_Folylpolyglutamate_synthase_(bifunctionnal_enzyme)	4	2	2	4	4	4	3	4	3	3	4	3	3	4	3	4	3	4	3	4	3	4	3	3	3	3	2	4	4	4	3	3	4	3	4	3	3	3	4	4	4	3	3	3	2	2	3	1
emb|CDP48560.1|	c853.a1.a1_polar_amino_acid_ABC_transporter,_binding_protein	6	5	5	4	6	5	2	3	6	2	6	5	3	6	5	7	6	6	6	8	5	5	7	6	6	5	6	4	5	5	4	7	6	6	6	8	5	8	8	4	8	7	6	8	8	2	3	2
emb|CEG98478.1|	c854.a1.a1_Glutamine-dependent_NAD(+)_synthetase	1	2	1	1	1	1	1	2	2	1	1	1	1	1	1	1	1	1	1	2	1	1	1	1	2	2	1	1	1	2	1	1	2	1	2	1	1	1	2	1	1	1	1	1	1	1	1	1
emb|CDP48812.1|	c855.a1.a1_Peptide_chain_release_factor_1_(RF-1)	4	4	4	6	4	4	5	5	5	5	5	4	5	5	5	5	3	3	6	5	5	5	6	5	5	6	4	4	5	5	6	4	3	4	5	5	4	4	3	5	5	4	5	5	3	3	2	2
emb|CEG97877.1|	c856.a1.a1_Trehalose_synthase	4	4	4	3	4	4	4	4	4	5	4	4	4	4	4	4	5	4	4	5	3	5	3	4	5	5	5	5	5	3	5	4	5	5	4	4	5	5	5	5	4	5	5	4	4	3	3	4
emb|CEG97595.1|	c857.a1.a1_glycine_cleavage_T-protein,_aminomethyl_transferase	2	3	2	2	3	2	2	2	2	2	2	2	2	2	2	2	2	2	2	2	2	3	2	2	2	2	2	2	2	2	2	2	2	2	2	2	2	2	2	2	2	2	2	2	2	3	2	2
emb|CDP49626.1|	c858.a1.a1_Prephenate_dehydratase	1	1	2	2	2	2	1	2	1	1	2	2	1	2	2	2	2	2	1	2	2	1	2	2	2	2	2	1	2	2	1	2	2	1	1	2	1	1	1	1	2	2	1	2	2	0	3	1
emb|CDP48944.1|	c859.a1.a1_Hypothetical_protein_PFCIRM129_05915	2	3	2	3	4	3	4	2	4	3	4	3	2	2	4	3	3	4	3	4	4	4	4	4	2	3	3	3	3	4	3	4	3	4	3	4	4	3	3	4	3	3	2	3	3	3	3	1
emb|CDP49627.1|	c860.a1.a1_Hypothetical_protein_PFCIRM129_01215	3	2	3	3	3	3	3	3	3	2	3	2	2	3	3	3	3	3	3	3	2	2	3	3	2	3	3	2	4	3	2	3	3	3	3	3	2	3	3	2	3	3	2	3	3	2	3	3
emb|CDP47670.1|	c861.a1.a1_NAD-dependent_malic_enzyme_(NAD-ME)_(Malate_dehydrogenase)	1	2	1	2	2	1	2	2	2	3	2	2	1	2	2	1	1	1	2	2	1	2	2	1	1	1	2	1	1	2	2	1	2	2	1	1	2	2	1	2	1	1	2	1	2	4	3	2
emb|CDP48030.1|	c862.a1.a1_Transcriptional_regulator,_ArsR_family	2	2	2	2	2	2	2	2	2	2	2	2	0	2	2	2	2	2	2	2	2	2	2	2	2	2	2	2	2	2	2	2	2	2	2	2	2	2	2	2	2	2	2	2	2	2	2	2
emb|CDP49697.1|	c863.a1.a1_Protein_of_unknown_function	5	3	5	4	4	5	3	5	4	4	5	4	5	5	5	5	4	3	4	5	5	3	4	5	5	3	5	3	5	5	3	5	5	4	5	5	3	3	5	4	3	5	3	5	4	1	1	2
emb|CDP49756.1|	c864.a1.a1_Phosphate_import_ATP-binding_protein_pstB_(Phosphate-transporting_ATPase)_(ABC_phosphate_transporter)	3	2	2	2	2	1	0	2	1	0	1	1	1	2	1	4	4	6	3	4	4	4	4	4	5	4	4	3	4	4	3	4	4	3	4	4	3	4	4	3	4	4	3	4	4	0	1	2
emb|CDP48567.1|	c865.a1.a1_Bifunctional_PLP-dependent_enzyme_with_beta-cystathionase_and_maltose_regulon_repressor_activities_(cystathionine_beta-lyase,_CBL)	3	3	3	3	3	3	3	4	4	3	3	3	3	3	3	3	4	3	3	3	4	3	3	4	3	3	3	3	4	4	3	3	3	3	4	3	3	3	3	3	4	3	3	4	3	3	3	4
emb|CDP47678.1|	c866.a1.a1_Conserved_protein,_DUF143_domain	1	1	1	1	3	2	1	3	3	1	3	2	2	3	3	3	4	3	1	2	3	1	3	3	2	3	3	1	3	3	1	3	3	1	2	3	2	3	3	3	3	3	1	2	2	1	3	2
emb|CDP48672.1|	c867.a1.a1_Cobyric_acid_synthase_CbiP/CobQ	4	5	5	5	6	5	5	5	5	5	5	5	3	5	5	4	4	4	4	4	4	5	5	5	3	5	5	5	5	5	4	4	5	5	5	5	4	4	5	4	4	5	5	5	4	5	4	4
emb|CDP47743.1|	c868.a1.a1_UDP-N-acetylmuramyl_tripeptide_synthase_(Mur_ligase)	0	1	2	1	1	1	1	1	1	1	1	1	1	1	1	1	2	1	1	0	2	1	2	2	1	1	2	1	2	2	1	2	2	1	2	2	1	2	2	2	2	2	1	2	2	1	1	0
emb|CDP47743.1|	c868.a2.a1_UDP-N-acetylmuramyl_tripeptide_synthase_(Mur_ligase)	0	1	1	1	1	1	2	1	1	1	1	1	2	1	1	1	1	1	1	0	1	1	1	1	1	1	1	2	1	1	1	1	1	1	1	1	2	1	1	1	1	1	2	1	2	2	1	1
emb|CDP48431.1|	c869.a1.a1_Carboxylic_ester_hydrolase	1	1	2	3	1	1	3	2	2	4	2	2	0	1	2	2	3	4	3	2	5	4	1	4	2	1	2	4	3	2	4	2	2	4	0	2	4	3	1	3	2	2	4	2	1	5	3	4
emb|CDP48136.1|	c870.a1.a1_Conserved_membrane_protein,_MviN-like_protein	3	4	3	5	5	4	4	5	5	5	4	5	3	5	4	5	5	5	5	4	5	5	5	5	5	5	5	5	5	5	5	5	5	5	5	5	5	5	5	5	5	5	4	4	4	4	4	4
emb|CDP49496.1|	c871.a1.a1_Isochorismatase_hydrolase	2	3	3	2	3	3	2	3	3	2	3	3	3	3	3	2	2	2	2	2	2	2	3	2	2	2	3	2	2	2	2	3	3	2	2	2	2	3	2	2	2	3	2	2	2	2	3	3
emb|CDP49178.1|	c872.a1.a1_Transaldolase_2	1	1	1	1	1	1	3	1	1	1	1	1	1	1	1	1	1	1	1	1	1	1	1	1	1	1	1	1	1	1	1	1	1	1	1	1	1	1	1	1	1	1	1	1	1	1	1	1
emb|CDP49050.1|	c873.a1.a1_Phosphoserine_aminotransferase_(phosphoserine_transaminase)	5	5	5	5	5	5	4	5	5	4	5	5	5	5	4	5	5	5	4	5	5	5	5	5	5	5	5	4	5	5	5	5	5	4	5	5	4	5	5	4	4	4	5	5	5	4	4	5
emb|CDP49036.1|	c874.a1.a1_Molybdenum_cofactor_synthesis_domain	5	4	5	5	4	5	5	5	4	3	5	4	4	5	4	5	5	5	7	5	5	5	6	6	5	5	5	7	5	5	5	5	5	6	5	6	6	6	5	6	6	5	7	5	5	6	5	5
emb|CDP49036.1|	c874.a2.a1_Molybdenum_cofactor_synthesis_domain	6	5	6	6	5	6	6	6	5	4	6	5	5	6	5	6	6	6	8	6	6	6	7	7	6	6	6	8	6	6	6	6	6	7	6	7	7	7	6	7	7	6	8	6	6	6	6	6
emb|CDP49305.1|	c875.a1.a1_ABC2_protein_of_ABC_transporter_(ART:REG)	4	5	3	4	4	5	5	4	5	5	4	4	4	4	4	4	4	4	5	5	4	4	4	4	5	5	4	5	4	4	4	4	5	5	4	4	5	5	5	4	4	3	4	4	4	5	5	5
emb|CDP49470.1|	c876.a1.a1_dehydrogenase/reductase	2	1	2	2	1	2	3	2	2	3	2	2	1	1	1	2	1	1	3	1	1	3	2	2	2	1	2	3	2	2	3	2	1	3	2	2	3	1	1	3	1	2	3	2	1	6	4	5
emb|CEG97083.1|	c877.a1.a1_Ppx/GppA_phosphatase_family	2	2	2	3	4	3	4	5	4	4	2	3	2	4	6	4	5	4	4	6	6	4	5	5	3	3	4	4	4	6	3	4	2	3	4	3	4	4	2	4	3	4	3	3	4	3	4	2
emb|CDP48218.1|	c878.a1.a1_Phosphatase	4	5	4	5	5	5	5	5	5	6	5	5	3	5	5	4	4	4	2	4	4	3	5	3	4	3	3	2	4	4	3	3	3	2	4	4	2	4	3	3	5	4	4	4	3	5	5	5
emb|CDP48218.1|	c878.a2.a1_Phosphatase	3	3	3	3	3	3	3	3	3	3	3	3	3	3	3	2	3	3	1	3	2	1	3	2	2	2	2	1	2	2	1	2	2	1	3	3	1	3	1	2	3	3	2	3	2	2	3	3
emb|CDP48823.1|	c879.a1.a1_Transcriptional_Regulator,_GntR_family_protein	4	3	3	3	5	4	7	5	5	5	5	5	5	5	5	4	4	4	5	4	5	7	5	5	4	4	4	7	5	5	6	3	3	7	5	5	4	5	3	5	5	5	6	4	4	4	3	3
emb|CDP48043.1|	c880.a1.a1_Kinase	3	2	2	2	3	2	1	2	3	1	2	2	2	3	2	4	4	3	1	3	3	1	4	4	4	4	4	2	3	4	2	4	3	1	4	3	1	3	3	2	4	3	2	4	4	3	3	3
emb|CDP49404.1|	c881.a1.a1_Hypothetical_protein_PFCIRM129_11695	4	4	4	4	4	4	4	4	4	4	4	4	3	4	4	4	4	4	4	4	4	4	4	4	4	4	3	4	4	4	4	3	4	4	4	4	4	4	3	4	4	4	4	4	4	4	4	4
emb|CDP47995.1|	c882.a1.a1_NADH_dehydrogenase_I_chain_M	1	1	1	1	1	1	2	2	2	2	1	2	1	1	1	2	2	1	2	2	2	2	2	2	2	2	1	2	2	2	2	2	2	2	1	2	2	2	2	2	2	2	2	1	2	2	1	1
emb|CDP49725.1|	c883.a1.a1_Dihydropteroate_synthase((2-amino-4-hydroxy-7,8-dihydropteridin-6-yl)methyl-diphosphate:4-aminobenzoate_2-amino-4-hydroxydihydropteridine-6-methenyltransferase)	5	5	5	5	5	5	4	5	5	4	5	5	5	5	5	4	5	4	3	4	4	3	4	4	5	5	4	3	4	4	3	4	5	3	4	4	3	5	5	3	4	5	3	4	4	3	5	5
emb|CDP47870.1|	c884.a1.a1_transcription_initiation_factor	2	2	2	2	2	2	2	2	2	2	2	2	2	2	2	2	2	2	2	2	2	2	2	2	2	2	2	2	2	2	2	2	2	2	2	2	2	2	2	2	2	2	2	2	2	2	2	2
emb|CDP49333.1|	c885.a1.a1_Hypothetical_protein_PFCIRM129_11330	2	3	2	3	3	3	3	3	4	3	2	2	2	3	3	2	3	2	1	3	1	2	3	3	2	3	2	3	2	2	2	3	3	2	3	3	2	2	3	2	2	2	1	3	3	2	2	3
emb|CDP49842.1|	c886.a1.a1_Sulfate/thiosulfate_import_ATP-binding_protein_CysA_(Sulfate-transporting_ATPase)	6	4	6	5	4	5	4	4	4	4	5	5	5	6	6	6	6	5	6	7	7	6	6	6	5	6	8	5	7	7	6	7	8	6	6	5	5	7	6	5	5	6	8	6	5	4	5	4
emb|CDP48695.1|	c887.a1.a1_HIT_family_protein	5	5	5	5	5	5	5	5	5	5	5	5	4	4	4	6	5	5	5	5	4	5	5	6	5	5	4	6	5	5	5	4	4	6	5	5	5	5	5	6	5	5	6	5	5	6	5	4
emb|CDP49080.1|	c888.a1.a1_transporter	2	2	2	2	2	2	2	2	2	2	2	2	2	2	2	2	2	2	2	2	2	2	2	2	2	2	2	2	2	2	2	2	2	2	2	2	2	2	2	2	2	2	2	2	2	2	2	2
emb|CDP49649.1|	c889.a1.a1_Putative_uncharacterized_protein	4	4	4	4	5	5	5	5	5	5	4	5	3	4	4	4	4	4	5	4	5	6	4	4	4	5	5	6	4	4	6	5	4	6	4	4	6	4	4	6	4	4	5	4	4	1	1	1
emb|CDP48702.1|	c890.a1.a1_Hypothetical_protein_PFCIRM129_04610	3	3	3	2	3	3	3	3	3	3	3	4	3	3	3	4	3	4	4	4	4	4	4	4	3	3	4	4	4	4	4	3	3	4	4	4	5	3	4	4	4	3	4	4	4	3	3	3
emb|CDP48377.1|	c891.a1.a1_Zn_dependant_peptidase	2	2	2	3	2	2	2	2	2	2	2	2	3	2	2	3	2	2	2	2	2	3	2	2	2	2	2	3	2	2	2	2	2	3	2	2	2	2	2	2	2	2	3	2	2	5	2	2
emb|CDP48377.1|	c891.a2.a1_Zn_dependant_peptidase	2	2	2	3	2	2	2	2	2	2	2	2	3	2	2	3	2	2	2	2	2	3	2	2	2	2	2	3	2	2	2	2	3	3	2	2	2	2	2	2	2	2	3	2	2	4	2	2
emb|CDP49749.1|	c892.a1.a1_phosphoglycerate_mutase/Fructose-2,6-bisphosphatase	2	1	2	2	2	2	4	2	3	3	2	2	2	2	2	2	1	1	3	2	2	2	2	2	2	2	1	3	2	2	3	2	2	2	2	2	2	1	2	3	2	3	2	2	1	4	2	1
emb|CEH00126.1|	c893.a1.a1_Metallo-dependent_hydrolases,_subgroup_A	3	2	2	3	3	3	2	3	3	2	3	3	2	3	3	2	3	3	2	3	3	2	3	2	3	3	3	2	3	3	2	3	3	1	3	3	2	3	3	2	3	3	2	2	3	2	3	3
emb|CDP48241.1|	c894.a1.a1_Hypothetical_protein_PFCIRM129_10925	2	1	1	1	1	1	1	1	1	1	1	1	1	1	1	2	1	1	1	1	1	1	1	1	2	1	1	1	1	1	1	1	1	1	1	1	1	1	1	1	1	1	1	1	1	4	4	3
emb|CDP48830.1|	c895.a1.a1_L-arabinose_operon_protein,_hydrolase	3	4	4	3	7	5	6	5	6	7	7	6	4	6	6	3	4	6	7	5	6	6	6	6	4	6	7	7	6	5	6	7	6	6	7	6	6	5	5	7	5	6	5	4	4	6	3	5
emb|CDP49649.1|	c896.a1.a1_Putative_uncharacterized_protein	3	3	3	3	3	3	2	3	3	2	3	3	3	3	3	3	3	3	2	3	3	3	3	3	3	3	3	3	3	3	2	3	3	2	3	3	3	3	3	2	3	3	2	3	3	1	2	1
emb|CDP49133.1|	c897.a1.a1_Peptidase,_M20/M25/M40_family	1	1	1	2	2	2	2	2	2	2	1	2	2	2	2	1	1	1	2	2	2	2	2	2	2	2	2	2	2	2	2	2	1	2	2	2	2	1	2	2	2	2	2	2	2	2	1	2
emb|CDP49431.1|	c898.a1.a1_glycosyltransferase_(glycogen_synthase)	4	4	4	5	4	4	6	4	5	5	5	5	4	5	7	4	4	4	4	4	4	4	4	5	3	4	4	4	4	5	4	4	4	3	4	3	4	4	4	3	4	4	4	4	4	4	5	3
emb|CDP49431.1|	c898.a2.a1_glycosyltransferase_(glycogen_synthase)	3	3	3	4	3	3	4	3	4	3	4	3	3	3	5	3	3	3	2	3	3	2	3	4	3	3	3	2	3	4	2	3	3	1	3	3	2	3	3	1	3	3	2	3	3	5	6	4
emb|CDP48946.1|	c899.a1.a1_LMBE-related_protein	1	1	0	1	1	0	2	0	0	2	0	2	0	3	1	1	1	0	2	0	0	1	0	0	0	0	0	1	0	0	1	0	0	1	0	1	2	0	0	2	0	1	1	0	1	5	5	4
emb|CDP49080.1|	c900.a1.a1_transporter	4	5	3	4	4	4	6	4	6	5	4	4	5	5	4	6	4	5	7	5	7	6	5	5	5	7	7	6	5	6	6	6	5	7	5	5	7	5	6	7	5	6	7	4	4	8	5	5
emb|CDP49101.1|	c901.a1.a1_Probable_dipeptidase_pepE	4	5	4	4	4	4	6	4	4	5	4	4	4	4	5	5	4	5	5	5	4	5	4	5	5	5	5	5	4	4	6	5	5	5	4	4	6	4	4	6	5	5	5	6	5	6	5	5
emb|CDP49550.1|	c902.a1.a1_Thiamine_biosynthesis_protein	5	6	6	6	6	6	4	6	5	5	6	6	5	5	5	5	6	5	5	4	4	5	4	4	4	5	5	5	4	4	4	5	5	5	5	5	4	5	5	4	5	5	5	5	5	4	5	3
emb|CDP49550.1|	c902.a2.a1_Thiamine_biosynthesis_protein	5	5	5	6	4	5	4	6	4	4	4	4	4	4	5	3	5	3	4	2	3	5	3	3	3	4	4	4	3	3	4	4	3	5	4	4	4	4	3	4	4	4	4	4	3	4	5	3
emb|CDP49603.1|	c903.a1.a1_ABC_transporter_permease	1	2	1	1	2	2	3	3	3	3	1	3	1	2	2	3	4	4	5	4	4	5	3	4	3	4	3	4	3	4	4	3	3	5	3	3	4	2	4	4	4	3	5	3	3	1	1	1
emb|CDP49603.1|	c903.a2.a1_ABC_transporter_permease	3	3	3	3	3	3	4	3	3	4	3	3	3	3	3	3	3	3	4	3	3	4	3	3	3	3	3	4	3	3	4	3	3	4	3	3	4	3	3	4	3	3	4	3	3	3	3	3
emb|CDP48357.1|	c904.a1.a1_RNA_polymerase_sigma-70_factor,_sigma-E_factor	3	3	3	4	3	3	3	3	3	3	3	2	3	3	3	3	3	3	3	3	3	4	3	3	3	3	3	3	3	3	3	3	3	3	3	3	3	3	3	3	3	3	3	3	3	3	3	3
emb|CDP48631.1|	c905.a1.a1_Imidazole_glycerol_phosphate_synthase_subunit_hisH_(IGP_synthase_glutamine_amidotransferase_subunit)_(IGP_synthase_subunit_hisH)_(ImGP_synthase_subunit_hisH)_(IGPS_subunit_hisH)	3	3	3	3	3	3	3	3	4	3	3	3	2	3	3	4	4	4	4	4	4	4	4	4	4	4	4	4	4	4	4	4	4	4	4	4	4	4	4	4	4	4	4	4	4	3	3	3
emb|CDP47562.1|	c906.a1.a1_Aspartate_aminotransferase	3	4	4	3	4	4	4	4	4	4	3	4	2	3	3	3	5	4	3	4	4	3	4	4	4	4	4	4	4	4	4	4	3	4	4	4	4	4	4	3	4	3	3	4	4	4	3	4
emb|CDP48840.1|	c907.a1.a1_Hypothetical_protein_PFCIRM129_05365	3	3	4	3	4	4	2	4	4	2	4	4	3	3	4	2	3	2	2	2	2	1	2	2	1	2	3	1	2	1	2	2	2	1	2	3	2	3	3	2	2	2	2	1	3	1	3	4
emb|CEG97952.1|	c908.a1.a1_Beta-glucosidase	1	2	2	1	2	1	2	1	1	2	1	2	2	2	2	1	1	1	2	1	1	2	1	1	2	1	1	2	1	1	2	1	2	2	1	1	2	2	1	2	1	1	1	1	1	1	1	1
emb|CDP47700.1|	c910.a1.a1_hydrolase,_haloacid_dehalogenase-like_hydrolase	2	0	2	2	2	2	2	2	2	2	2	2	0	2	2	2	2	2	2	2	2	3	2	2	1	2	2	2	2	3	3	2	2	2	2	2	2	2	2	2	2	2	2	2	2	2	2	2
emb|CDP49417.1|	c911.a1.a1_Methionine_aminopeptidase_(MAP)_(Peptidase_M)	1	2	2	2	2	3	3	3	3	3	3	2	1	3	3	1	2	1	3	2	1	2	2	1	2	1	1	3	3	3	3	1	2	3	3	1	3	2	2	3	2	2	3	2	1	3	4	2
emb|CDP49405.1|	c912.a1.a1_Hypothetical_protein_PFCIRM129_11700	2	2	2	2	2	2	2	2	1	2	2	2	2	2	2	0	2	1	1	2	2	2	2	2	1	2	2	2	2	1	2	2	2	2	2	2	2	1	2	2	2	2	2	2	2	1	1	1
emb|CDP49516.1|	c914.a1.a1_Putative_carboxylic_ester_hydrolase	3	3	3	3	3	3	2	2	3	2	3	3	2	3	3	2	2	2	2	2	2	2	2	2	2	2	2	2	2	2	2	2	2	2	2	2	2	2	2	2	2	2	2	2	2	0	0	0
emb|CDP47989.1|	c915.a1.a1_Thiamine_pyrophosphate_(TPP_family)	6	7	6	7	5	6	4	6	5	4	7	7	4	5	6	5	5	5	4	6	6	4	6	7	5	6	6	4	5	6	5	6	5	4	5	6	4	5	6	5	6	5	5	7	6	2	4	5
emb|CDP47588.1|	c916.a1.a1_Hypothetical_protein_PFCIRM129_00180	2	2	3	1	2	3	1	4	3	1	3	2	3	3	4	3	3	4	1	4	5	1	4	3	3	3	4	1	5	4	1	3	5	1	4	4	1	4	3	1	3	3	1	5	4	2	4	2
emb|CDP49832.1|	c917.a1.a1_Hypothetical_membrane_protein	2	3	2	3	3	3	1	2	2	1	2	2	2	2	2	3	3	3	1	3	3	1	3	3	3	3	2	2	2	3	1	3	3	1	3	3	1	3	3	1	3	3	1	3	3	1	3	2
emb|CDP48413.1|	c918.a1.a1_Hypothetical_protein_PFCIRM129_03060	10	10	10	11	10	11	9	10	9	10	10	10	9	10	10	7	9	6	6	5	6	8	9	7	8	8	9	8	6	7	7	8	6	8	8	8	8	7	7	8	7	8	8	8	7	7	11	9
emb|CDP49216.1|	c919.a1.a1_Putative_endonuclease_III	1	1	1	2	3	2	3	2	2	3	2	3	2	2	3	1	1	1	2	1	3	3	2	2	2	2	2	3	2	2	3	2	1	2	2	1	3	2	2	3	1	2	3	2	1	2	3	3
emb|CDP48329.1|	c920.a1.a1_G/U_mismatch-specific_DNA_glycosylase	2	2	3	3	3	3	4	3	3	4	3	3	3	2	2	2	4	2	5	3	2	5	3	3	2	2	2	4	3	4	5	3	3	5	4	3	5	4	3	5	3	3	4	4	3	5	5	5
emb|CDP49436.1|	c921.a1.a1_Succinyl-diaminopimelate_desuccinylase_/_Acetylornithine_deacetylase	1	1	1	1	1	1	2	2	1	2	1	1	1	1	2	1	1	1	1	1	1	1	1	1	1	1	1	2	2	1	2	1	1	2	1	1	1	1	1	2	1	2	2	1	1	2	1	1
emb|CDP48029.1|	c922.a1.a1_Heavy_metal-(Cd/Co/Hg/Pb/Zn)-translocating_P-type_ATPase	1	2	1	3	2	2	1	1	2	0	2	2	3	2	2	2	2	2	2	2	2	3	2	2	2	2	2	2	2	2	1	2	1	1	2	2	2	2	2	2	2	2	2	2	2	1	2	0
emb|CDP48136.1|	c923.a1.a1_Conserved_membrane_protein,_MviN-like_protein	3	3	3	3	3	3	3	3	3	3	3	3	3	3	3	3	3	3	3	3	3	3	3	3	3	3	3	3	3	3	3	3	3	3	3	3	3	3	3	3	3	3	3	3	3	4	4	4
emb|CDP48582.1|	c924.a1.a1_Cytidylate_kinase_(CK)_(Cytidine_monophosphate_kinase)_(CMP_kinase)	2	3	3	3	3	3	2	3	3	2	3	3	1	3	3	3	2	2	2	2	2	2	2	2	3	2	2	2	2	2	2	2	2	2	2	2	2	3	2	2	2	2	2	3	2	2	3	3
emb|CDP49382.1|	c925.a1.a1_Farnesyltranstransferase_/_Geranylgeranyl_pyrophosphate_synthase	3	3	2	3	3	3	3	4	3	3	3	2	2	3	3	2	3	4	4	3	3	3	3	3	2	3	3	2	4	3	4	3	2	4	2	4	4	2	3	4	3	3	4	2	3	2	3	2
emb|CDP49370.1|	c927.a1.a1_Cell_division_protein_FtsI_(penicillin-binding_protein_2)_(Peptidoglycan_glycosyltransferase)	2	2	2	4	4	5	5	1	4	5	4	3	3	4	4	2	2	1	4	2	2	4	2	4	0	3	3	5	3	4	5	2	2	6	3	2	3	3	1	5	2	2	4	5	2	6	5	4
emb|CDP49028.1|	c929.a1.a1_Two-component_system_sensor_kinase._Membrane_protein	5	5	5	3	5	5	5	5	5	5	5	5	5	5	5	4	5	5	4	5	5	5	5	5	4	5	4	5	5	5	3	5	4	5	5	5	5	5	5	3	5	5	5	5	5	3	5	5
emb|CDP49243.1|	c930.a1.a1_Hypothetical_protein_PFCIRM129_10740	0	0	0	0	0	0	0	0	0	0	0	0	0	0	0	0	0	0	0	0	0	0	0	0	0	0	0	0	0	0	0	0	0	0	0	0	0	0	0	0	0	0	0	0	0	0	1	1
emb|CDP49544.1|	c931.a1.a1_Carbon_starvation_protein	1	2	2	1	3	3	4	3	3	4	3	3	1	3	2	1	1	2	2	2	2	2	2	2	0	1	1	2	2	2	2	1	2	3	2	2	2	1	2	3	2	2	2	2	1	4	2	2
emb|CDP48703.1|	c932.a1.a1_Ribonuclease_D_(3-5_exonuclease)	3	4	4	3	4	4	3	3	4	3	4	4	3	4	4	3	4	3	2	3	4	3	4	3	3	3	3	4	3	3	3	3	3	3	4	4	3	3	4	3	4	4	3	3	3	2	3	3
emb|CDP48668.1|	c933.a1.a1_Trehalose-phosphatase_(Trehalose_6-phosphate_phosphatase)	2	2	2	2	2	2	3	3	2	3	2	2	1	3	3	2	2	2	3	2	3	3	2	3	2	2	2	2	3	2	3	2	3	2	2	3	3	3	1	3	3	1	2	1	1	3	4	1
emb|CDP48668.1|	c933.a2.a1_Trehalose-phosphatase_(Trehalose_6-phosphate_phosphatase)	3	3	2	3	3	3	4	4	3	4	3	3	2	4	4	3	3	3	4	3	4	4	3	4	3	3	3	3	4	3	4	3	4	3	3	4	4	4	2	4	4	2	3	2	1	2	3	1
emb|CDP49549.1|	c934.a1.a1_Thiazole_biosynthesis_family_protein	3	3	3	5	5	3	4	4	5	4	4	5	5	5	5	1	3	3	2	2	4	2	3	1	1	2	1	4	3	2	2	3	3	4	3	4	3	3	3	3	3	3	2	3	2	4	5	4
emb|CDP49137.1|	c935.a1.a1_Hypothetical_protein_PFCIRM129_10165	3	3	3	3	3	3	4	3	3	4	3	3	3	3	3	3	3	3	3	3	3	3	3	3	3	3	3	3	3	3	5	3	3	3	3	3	3	3	3	4	3	3	4	3	3	3	3	3
emb|CDP49143.1|	c936.a1.a1_Transcriptional_regulator	3	2	3	3	3	3	3	3	3	3	3	3	3	3	3	3	3	2	3	2	3	2	3	2	2	2	2	3	2	2	3	2	2	3	2	3	3	2	3	3	2	2	3	2	2	4	4	4
emb|CDP47833.1|	c937.a1.a1_Hypothetical_protein_PFCIRM129_07625	2	3	2	2	2	2	3	3	2	2	2	2	2	2	2	1	2	2	4	2	3	4	3	2	2	2	2	2	1	2	3	2	1	3	1	2	4	2	3	2	2	2	3	2	2	2	2	2
emb|CDP49177.1|	c938.a1.a1_iolG1_(Myo-inositol_catabolism_IolG1_protein)_(myo-inositol_2-dehydrogenase)	3	3	3	3	3	3	1	3	3	1	3	3	2	3	2	3	3	3	1	3	3	1	3	3	3	3	3	1	3	3	1	3	3	1	3	3	2	3	3	1	3	3	1	3	3	1	3	3
emb|CDP49852.1|	c939.a1.a1_Riboflavin_synthase_alpha_chain	2	2	2	2	2	2	2	2	2	2	3	1	2	2	2	2	2	2	3	2	2	4	2	3	3	2	4	5	3	2	4	3	2	2	2	2	5	2	2	5	2	2	2	3	2	3	2	2
emb|CDP47850.1|	c940.a1.a1_Regulatory_protein,_LuxR:Response_regulator_receiver	2	2	3	3	3	3	3	3	2	2	3	3	3	3	3	3	2	3	1	1	3	1	3	3	2	3	2	1	1	2	1	2	3	2	2	2	2	1	3	1	3	3	2	2	1	3	3	3
emb|CDP49649.1|	c941.a1.a1_Putative_uncharacterized_protein	2	4	4	3	3	3	2	3	3	1	3	3	1	3	3	1	2	2	1	3	3	2	2	3	2	3	3	2	2	2	2	3	3	2	3	3	2	3	3	2	3	2	2	2	3	4	4	5
emb|CDP48049.1|	c943.a1.a1_Heat_shock_protein_transcriptional_repressor_HspR2_(Hspr2_protein)	1	1	1	1	1	1	1	1	1	1	1	0	1	1	1	1	1	1	1	1	1	1	1	1	1	1	1	1	1	1	1	1	1	1	1	1	1	1	1	1	1	1	1	1	1	1	1	1
emb|CDP49541.1|	c944.a1.a1_3-demethylubiquinone-9_3-O-methyltransferase	2	2	2	2	3	3	3	2	3	3	2	3	2	3	2	3	2	2	3	3	2	4	3	2	2	3	2	3	2	2	5	2	3	2	2	2	3	3	2	3	3	3	5	3	3	3	4	3
emb|CDP49475.1|	c945.a1.a1_Aminotransferase,_class_I_and_II_(Aspartate/tyrosine/aromatic_aminotransferase,_transaminase_A)	1	1	1	1	1	1	1	1	1	1	1	1	1	1	1	1	1	1	1	1	1	1	1	1	1	1	1	1	1	1	1	1	1	1	1	1	1	1	1	1	1	1	1	1	1	2	2	2
emb|CDP49389.1|	c946.a1.a1_Peptidase_M23B_family_/_metalloendopeptidase	5	4	5	6	5	5	4	5	5	6	5	5	4	5	5	3	3	2	3	2	3	3	3	3	3	3	3	3	2	3	3	3	3	3	3	3	2	3	3	3	3	3	3	2	3	4	3	3
emb|CDP49168.1|	c947.a1.a1_Fe-S_oxidoreductase	2	2	2	3	2	2	2	3	3	2	3	2	2	2	2	2	2	2	4	2	3	2	2	2	2	2	3	2	2	2	3	2	3	3	2	3	2	3	2	3	3	2	3	2	2	4	2	2
emb|CDP49168.1|	c947.a2.a1_Fe-S_oxidoreductase	1	2	2	2	2	2	2	2	2	2	2	2	2	2	2	2	2	2	3	2	2	2	2	2	2	2	2	2	2	2	2	2	2	2	2	2	2	2	2	2	2	2	3	2	2	3	2	2
emb|CDP47807.1|	c948.a1.a1_Maf-like_protein	0	1	0	0	0	1	1	1	1	1	0	0	2	1	0	1	1	0	1	0	0	1	1	0	0	0	0	1	1	0	0	0	1	1	0	1	1	1	0	2	0	1	1	0	1	2	0	1
emb|CDP49649.1|	c949.a1.a1_Putative_uncharacterized_protein	1	1	0	1	1	1	2	1	1	2	1	1	2	1	1	1	1	1	2	1	1	1	1	0	1	1	1	1	1	1	2	1	1	1	1	1	1	1	1	2	1	1	2	0	0	4	2	2
emb|CEH00744.1|	c950.a1.a1_Thiamine_pyrophosphate_enzyme	5	5	4	5	5	4	5	5	5	5	6	5	5	5	5	5	4	3	4	4	4	4	5	4	4	4	4	5	4	4	4	5	4	4	5	5	4	4	4	4	4	4	4	5	4	0	0	0
emb|CDP47889.1|	c951.a1.a1_Hypothetical_protein_PFCIRM129_07910	2	2	2	2	3	3	2	3	2	3	2	2	2	3	3	3	2	2	3	3	3	2	2	2	2	2	3	2	2	3	3	3	2	2	2	2	3	2	2	3	2	3	3	3	2	3	3	3
emb|CDP49854.1|	c952.a1.a1_6,7-dimethyl-8-ribityllumazine_synthase_(Riboflavin_synthase_beta_chain)	0	0	0	1	1	0	2	1	0	1	1	1	0	2	1	2	3	3	3	2	3	3	3	2	0	1	2	3	2	2	3	2	2	3	3	3	3	2	1	4	2	2	3	2	2	2	2	0
emb|CDP48873.1|	c953.a1.a1_Methyltransferase_gidB_(Glucose-inhibited_division_protein_B)	0	0	0	1	0	2	1	1	1	1	1	0	0	1	1	0	0	0	1	0	1	1	1	1	0	1	1	1	0	1	1	0	1	1	1	1	1	0	1	1	0	1	1	1	1	1	1	0
emb|CDP49217.1|	c954.a1.a1_NUDIX_hydrolase	0	0	0	0	0	0	0	0	0	0	0	0	1	0	0	0	0	0	0	0	0	0	0	0	0	0	0	0	0	0	0	0	0	0	0	0	0	0	0	0	0	0	0	0	0	1	3	2
emb|CDP48669.1|	c955.a1.a1_Trehalose-6-phosphate_synthase_(Alpha,alpha-trehalose-phosphate_synthase)	2	3	2	2	2	2	3	3	3	3	4	2	3	4	2	4	5	3	4	3	5	3	4	3	5	3	4	3	4	3	4	5	4	4	5	4	4	4	3	3	3	3	3	2	2	2	2	3
emb|CDP49832.1|	c956.a1.a1_Hypothetical_membrane_protein	3	3	3	3	3	3	4	3	3	4	3	3	3	3	3	3	3	3	4	3	3	4	3	3	3	3	3	4	3	3	4	3	3	4	3	3	4	3	3	4	3	3	4	2	3	4	3	3
emb|CDP49649.1|	c957.a1.a1_Putative_uncharacterized_protein	1	2	2	3	2	2	2	2	3	2	3	3	1	3	3	3	3	3	3	3	3	3	3	3	3	3	3	3	3	3	3	3	3	3	3	3	3	3	3	3	3	3	3	3	3	1	1	1
emb|CDP48720.1|	c958.a1.a1_Nucleic_acid_binding,_OB-fold,tRNA/helicase-type	2	2	2	2	2	2	2	2	2	3	2	2	1	2	2	1	2	2	3	2	2	2	2	2	2	2	2	2	2	2	3	2	2	2	2	2	2	2	2	3	2	2	3	2	2	2	2	2
emb|CDP49448.1|	c959.a1.a1_alanine_racemase	3	3	3	3	3	3	4	3	3	4	3	3	3	3	3	3	3	3	4	3	3	4	3	3	3	4	3	5	4	4	4	4	3	4	3	3	4	3	3	5	3	4	5	2	3	2	3	3
emb|CDP48793.1|	c960.a1.a1_Nuclease_of_the_RecB_family	1	1	1	1	1	1	2	1	1	2	1	2	1	1	1	1	1	1	2	1	1	2	1	1	1	2	1	2	1	1	2	1	1	2	1	1	2	1	1	2	1	1	2	1	1	2	1	1
emb|CDP48438.1|	c961.a1.a1_Von_Willebrand_factor,_type_A	0	0	0	1	0	0	2	0	1	1	0	0	1	0	0	1	2	2	2	2	2	2	3	1	1	1	0	2	2	2	1	0	2	2	1	0	2	3	2	2	0	1	3	2	1	2	1	1
emb|CDP49832.1|	c963.a1.a1_Hypothetical_membrane_protein	2	2	2	2	1	2	2	2	1	2	2	3	3	2	1	3	3	3	1	3	3	2	3	3	3	2	2	2	3	2	1	2	3	2	3	3	2	3	3	2	3	3	2	3	2	2	2	3
emb|CDP48334.1|	c964.a1.a1_two-component_response_regulator	2	2	2	2	2	2	3	2	2	2	2	2	2	2	3	2	3	3	3	3	3	2	2	3	2	3	3	2	3	2	2	3	3	2	3	3	3	3	3	3	3	3	3	3	3	1	2	1
emb|CDP48646.1|	c965.a1.a1_anthranilate_synthase_component_I	5	5	5	4	4	4	5	4	4	5	5	4	4	5	5	4	5	4	5	5	4	4	4	4	4	3	3	4	4	5	5	3	4	3	4	5	5	4	4	5	4	5	5	5	4	4	5	5
emb|CDP49822.1|	c966.a1.a1_Molybdenum_cofactor_biosynthesis_protein	1	1	1	1	1	1	1	1	1	1	1	1	1	1	1	1	1	1	1	1	1	1	1	1	1	1	1	1	1	1	1	1	1	1	1	1	1	1	1	1	1	1	1	1	1	2	2	1
emb|CDP48291.1|	c967.a1.a1_thiamine-phosphate_diphosphorylase	1	1	1	1	1	1	1	1	1	1	1	1	1	1	2	1	1	2	1	2	2	1	2	2	2	2	1	1	1	2	1	1	2	1	1	2	1	2	2	1	2	2	1	2	2	2	3	3
emb|CDP48025.1|	c968.a1.a1_Hypothetical_protein_PFCIRM129_08615	1	1	1	1	1	2	1	1	1	2	1	2	1	1	2	0	1	1	1	0	1	1	0	2	0	1	2	1	1	1	2	2	2	1	2	1	1	0	1	1	1	1	1	1	1	2	0	1
emb|CDP47786.1|	c970.a1.a1_Hypothetical_protein_PFCIRM129_07385	0	1	1	0	1	1	1	1	1	1	1	1	0	1	1	0	1	1	1	1	1	1	1	1	0	1	1	1	1	1	1	1	1	1	1	1	1	1	1	1	1	1	1	1	1	1	0	1
emb|CDP48584.1|	c971.a1.a1_20S_proteasome_alpha-subunit	2	1	1	2	2	2	2	2	1	1	2	2	1	3	2	2	3	2	2	1	2	1	3	2	1	2	2	2	3	2	2	2	1	1	1	1	2	2	2	2	2	3	1	1	2	1	1	1
emb|CDP48936.1|	c972.a1.a1_Aminopeptidase	1	1	2	1	2	2	4	3	2	4	2	2	1	3	2	3	3	3	4	3	3	3	3	3	2	3	3	4	3	2	5	3	2	4	2	2	3	3	3	4	2	1	3	2	2	3	2	1
emb|CDP49718.1|	c973.a1.a1_carboxypeptidase_(serine-type_D-Ala-D-Ala_carboxypeptidase)_(D-alanyl-D-alanine-carboxypeptidase)	3	3	2	3	3	3	2	3	3	3	3	3	2	3	3	3	1	3	2	2	1	2	3	3	2	3	3	2	3	2	2	3	3	3	3	3	2	3	3	2	2	2	2	3	3	2	3	3
emb|CDP49649.1|	c974.a1.a1_Putative_uncharacterized_protein	1	1	1	1	1	1	1	1	1	1	1	1	2	1	2	2	2	2	1	2	2	1	1	2	2	2	2	1	2	1	1	1	1	1	2	2	1	2	2	1	2	2	1	2	2	1	1	1
emb|CDP49561.1|	c975.a2.a1_Metallophosphoesterase	1	1	0	1	1	0	0	0	1	0	1	0	1	1	1	1	1	1	0	0	1	0	1	1	1	1	1	0	1	1	0	1	1	0	1	1	0	1	1	0	1	1	0	1	1	0	1	0
emb|CDP48541.1|	c976.a1.a1_1-acyl-sn-glycerol-3-phosphate_acyltransferase	1	1	1	3	1	1	3	1	1	1	1	1	1	1	1	1	1	1	1	1	1	1	1	1	1	1	1	1	1	1	1	1	1	1	1	1	1	1	1	3	1	1	1	1	1	1	1	1
emb|CDP49387.1|	c978.a1.a1_1-acylglycerol-3-phosphate_O-acyltransferase	2	1	1	2	1	1	3	1	1	2	1	2	2	1	1	2	1	1	3	1	2	3	2	2	1	2	2	4	2	1	2	1	2	2	2	1	1	1	1	2	2	2	2	1	1	3	1	1
emb|CDP49516.1|	c979.a1.a1_Putative_carboxylic_ester_hydrolase	3	2	3	3	4	3	4	4	4	4	4	3	3	3	4	4	5	3	4	4	4	4	5	4	2	2	3	5	5	5	4	4	4	4	4	4	4	4	3	4	3	4	4	4	4	4	4	4
emb|CDP47980.1|	c980.a1.a1_R_hydratase_like,_(R)-hydratase	2	2	2	2	2	2	3	2	2	3	2	2	2	2	3	2	2	2	3	2	2	3	2	2	2	2	2	3	2	2	3	2	2	3	2	2	3	2	2	3	2	2	3	1	2	4	2	2
emb|CDP48725.1|	c981.a1.a1_Type_I_phosphodiesterase_/_nucleotide_pyrophosphatase	3	3	4	4	4	3	4	4	3	3	4	4	3	4	4	3	3	3	3	3	3	3	3	3	3	3	4	3	3	3	3	3	3	3	3	4	3	4	3	4	4	3	3	4	3	5	4	4
#N/A	c982.a1.a1_reversed_DNA_polymerase_III_alpha_subunit	2	2	2	2	2	2	3	3	2	3	2	2	0	3	2	2	1	2	2	1	3	3	2	1	1	3	1	2	2	1	2	2	1	2	1	1	3	1	1	2	2	2	1	0	1	3	3	2
emb|CDP49849.1|	c983.a1.a1_4-alpha-glucanotransferase_(Amylomaltase)_(Disproportionating_enzyme)_(D-enzyme)	5	4	6	5	6	6	6	6	6	6	6	6	6	6	6	5	5	5	6	5	5	5	6	6	5	5	5	5	5	5	6	6	6	5	5	5	6	5	7	5	5	6	5	5	5	5	5	5
emb|CDP49849.1|	c983.a2.a1_4-alpha-glucanotransferase_(Amylomaltase)_(Disproportionating_enzyme)_(D-enzyme)	3	2	3	3	3	3	3	3	3	3	3	3	3	3	3	3	3	3	4	3	3	4	3	3	3	3	3	3	3	3	3	3	3	3	3	3	4	3	4	3	3	3	3	3	3	4	4	3
emb|CDP49692.1|	c984.a1.a1_Phosphomethylpyrimidine_kinase/_hydroxymethylpyrimidine_phosphokinase	0	0	0	0	0	0	3	0	0	2	0	0	0	0	1	0	0	0	3	0	0	3	1	1	0	1	0	2	1	1	1	0	1	3	0	1	2	0	1	3	0	1	3	0	0	3	3	2
emb|CEG99889.1|	c985.a1.a1_Hypothetical_protein_PFCIRM1025_01385	1	2	3	3	2	2	1	3	3	1	3	3	2	2	2	2	2	3	2	3	3	2	3	3	1	3	3	2	3	3	2	3	3	2	3	3	2	3	3	2	3	3	2	3	2	1	1	2
emb|CDP49342.1|	c985.a2.a1_Hypothetical_protein_PFCIRM129_11375	2	3	3	3	3	3	2	3	3	2	3	3	3	3	3	2	3	3	2	3	3	2	3	3	2	3	3	2	3	3	2	3	3	2	3	3	2	3	3	2	3	3	2	3	3	2	2	3
emb|CEG98065.1|	c986.a1.a1_Amino_acid_permease._membrane_protein	0	0	0	0	0	0	0	0	0	0	0	0	0	0	0	0	0	0	0	0	0	0	0	0	0	0	0	0	0	0	0	0	0	0	0	0	0	0	0	0	0	0	0	0	0	2	1	0
emb|CDP49681.1|	c987.a1.a1_Sensor_protein,_ATP-binding_region,ATPase-like:Histidine_kinase	3	3	2	2	2	2	3	2	3	3	2	3	2	2	2	2	3	2	3	2	2	2	2	2	2	2	2	2	3	3	2	2	2	2	2	2	2	2	2	3	2	2	2	2	2	4	3	3
emb|CDP48648.1|	c988.a1.a1_Hypothetical_protein_PFCIRM129_04310	2	2	3	2	2	3	3	3	3	3	1	3	1	2	4	2	2	3	3	2	3	3	3	4	2	2	2	3	3	3	3	2	2	3	2	4	3	1	4	3	3	2	3	2	2	3	2	2
emb|CEG97215.1|	c989.a1.a1_Hypothetical_protein_PFCIRM1025_02030	3	3	2	3	3	3	4	3	3	4	3	3	2	3	3	3	3	3	4	3	3	3	4	3	3	3	3	3	3	3	4	3	3	4	3	3	3	3	3	3	3	3	3	4	3	2	2	1
emb|CDP48343.1|	c990.a1.a1_Resolvase	4	2	4	3	3	4	1	3	3	1	4	3	3	3	3	2	3	2	0	3	2	1	3	4	2	1	3	0	3	3	1	3	4	0	4	4	0	3	4	1	4	4	1	3	4	1	4	4
emb|CDP48080.1|	c991.a1.a1_ATP-dependent_dsDNA_exonuclease_SbcC	4	4	4	4	4	4	4	4	4	4	4	4	4	4	4	3	4	4	3	4	4	4	4	4	4	4	4	4	4	4	4	4	4	3	4	4	3	4	4	3	5	4	1	3	3	4	5	4
emb|CEG97638.1|	c992.a1.a1_endonuclease	3	2	2	3	2	2	2	4	3	2	3	2	2	3	2	3	2	2	3	2	3	2	3	2	3	3	3	2	3	3	3	2	3	3	3	3	2	3	3	3	2	3	2	3	3	2	2	2
emb|CDP47726.1|	c993.a1.a1_Peptidyl-dipeptidase_(Dipeptidyl_carboxypeptidase)	2	2	3	2	3	2	5	3	3	4	2	3	2	2	3	2	2	3	3	1	3	4	2	3	1	2	1	3	2	3	3	3	1	3	2	2	3	1	2	3	2	2	3	3	3	3	3	3
emb|CEG98500.1|	c994.a1.a1_Putative_long-chain-fatty-acid--CoA_ligase/synthetase	2	1	1	2	3	2	2	3	3	3	3	3	1	3	2	4	4	4	2	3	3	4	4	3	3	3	3	3	3	3	2	3	3	3	3	3	3	3	3	4	3	3	3	4	3	3	2	2
emb|CDP49649.1|	c995.a1.a1_Putative_uncharacterized_protein	2	2	2	3	2	3	2	3	2	2	2	2	3	2	2	3	3	2	2	3	2	2	2	2	3	2	2	2	2	3	2	2	2	2	2	2	2	3	3	2	3	3	2	3	3	2	2	2
emb|CDP48467.1|	c996.a1.a1_propanediol_utilization_protein_PduJ	5	4	5	5	5	5	5	5	5	5	5	5	3	5	4	5	5	5	5	5	5	5	5	5	4	5	5	5	5	5	5	5	4	5	5	5	5	5	4	5	4	4	5	4	5	5	4	2
emb|CDP47920.1|	c997.a1.a1_Hypothetical_protein_PFCIRM129_08065	4	4	4	4	4	4	2	4	2	2	4	4	4	3	4	4	4	4	2	4	4	2	4	4	4	4	4	2	4	4	2	4	4	2	4	4	2	3	4	2	3	4	2	4	4	2	3	4
emb|CDP49097.1|	c998.a1.a1_Branched-chain_amino_acid_ABC_transporter,ATP-binding_protein	0	0	0	0	0	0	0	0	0	0	0	0	0	0	0	1	0	0	0	1	1	0	1	1	0	0	0	0	1	1	0	1	0	0	0	1	0	0	1	1	1	0	1	1	1	1	0	0
emb|CDP47766.1|	c999.a1.a1_Glutamate_racemase	2	2	1	2	2	2	2	2	2	2	2	2	2	2	2	2	2	2	2	2	2	2	2	2	1	2	2	2	2	2	2	2	2	2	2	2	2	2	2	2	2	2	2	2	1	2	2	2
emb|CDP49143.1|	d1000.a1.a1_Transcriptional_regulator	1	1	1	2	2	1	1	1	1	1	1	1	2	2	2	2	2	1	1	2	2	1	2	2	2	2	2	1	2	2	1	2	2	2	2	2	1	2	2	2	2	1	0	2	2	1	1	1
emb|CEG97293.1|	d1001.a1.a1_Excisionase_family_DNA-binding_protein	3	3	3	3	3	3	2	3	3	3	3	3	3	3	3	3	1	3	1	2	3	3	3	3	3	2	3	3	2	3	2	3	3	2	3	3	2	3	3	2	3	3	3	3	3	0	0	0
emb|CDP49793.1|	d1002.a1.a1_Forkhead-associated_protein	2	2	2	2	3	2	2	2	2	2	2	2	2	2	2	3	2	2	3	2	3	2	3	2	2	2	2	2	2	2	3	3	3	2	3	2	3	3	3	2	2	2	2	2	2	2	2	2
emb|CDP49212.1|	d1004.a1.a1_Penicillin-binding_protein_(Transglycosylase/transpeptidase)	5	5	4	5	6	3	5	4	5	3	5	3	4	5	5	4	4	4	3	4	3	4	3	3	4	3	4	3	5	3	4	5	3	3	5	5	3	5	4	4	4	4	3	4	3	5	5	4
emb|CDP48969.1|	d1005.a1.a1_tetR-family_transcriptional_regulator	2	3	2	2	2	3	3	3	3	3	2	2	3	3	3	4	3	3	4	3	3	4	4	5	2	3	2	5	4	3	5	3	3	5	3	4	4	3	4	6	5	4	5	3	3	3	3	2
emb|CDP49551.1|	d1006.a1.a1_DadA,_Glycine/D-amino_acid_oxidases	2	2	1	2	2	2	2	2	2	1	2	2	2	2	2	1	1	1	1	1	1	1	1	1	1	1	1	1	1	1	1	1	2	1	1	1	1	1	1	1	1	1	1	1	1	1	1	1
emb|CDP49832.1|	d1007.a1.a1_Hypothetical_membrane_protein	1	1	1	1	2	1	2	2	2	2	1	2	1	1	1	1	2	2	2	2	1	2	2	2	1	2	2	2	1	1	2	2	2	2	1	2	2	2	2	2	1	2	2	2	1	3	2	3
emb|CDP47798.1|	d1008.a1.a1_BirA,_Biotin-(acetyl-CoA_carboxylase)_ligase	2	2	2	2	3	2	2	2	2	2	2	3	2	2	2	2	2	2	2	2	3	2	3	3	2	2	2	3	2	2	2	3	3	2	2	3	2	2	3	3	2	3	2	3	2	2	2	2
emb|CDP49649.1|	d1009.a1.a1_Putative_uncharacterized_protein	1	1	1	1	2	1	2	1	1	2	1	2	1	1	1	1	2	2	2	1	2	2	2	2	1	2	1	2	2	2	2	2	2	2	2	2	2	2	2	2	2	2	2	1	1	2	2	1
emb|CDP48129.1|	d1011.a1.a1_Xylulokinase_protein,_Carbohydrate_kinase	4	5	5	5	4	4	4	4	5	5	5	5	4	4	5	5	4	4	5	4	5	5	5	5	5	4	4	4	5	4	5	5	4	5	5	4	4	4	4	5	4	4	4	3	4	6	6	6
emb|CEG97007.1|	d1012.a1.a1_DNA_translocase_FtsK	1	0	1	1	1	1	0	1	1	1	1	1	2	0	0	2	2	2	1	2	2	3	2	2	2	2	2	3	2	2	2	2	2	3	2	2	2	2	2	2	2	2	1	1	2	0	2	2
emb|CDP49784.1|	d1013.a1.a1_Hypothetical_protein_PFCIRM129_02060	2	2	2	1	1	1	1	2	2	1	2	2	1	1	1	1	1	1	0	1	1	1	1	1	1	1	1	1	2	1	0	2	1	2	1	1	2	1	1	0	1	2	0	1	1	0	1	1
emb|CDP49649.1|	d1014.a1.a1_Putative_uncharacterized_protein	3	1	1	2	1	2	1	2	2	4	3	2	2	2	2	2	3	2	2	2	1	3	2	2	3	3	1	2	2	1	4	3	3	3	1	1	4	3	3	4	3	3	3	3	2	5	4	3
emb|CDP47566.1|	d1015.a1.a1_rRNA_methylase	3	3	4	3	3	4	1	4	3	1	3	3	2	4	3	3	3	3	1	3	4	1	3	4	3	3	2	1	4	3	1	4	3	1	3	4	1	3	3	1	4	3	1	3	2	1	3	4
emb|CEG98848.1|	d1016.a1.a1_CRISPR_system_CASCADE_complex_protein_CasE	3	3	3	3	4	3	5	4	4	5	5	5	3	3	5	3	4	4	5	4	4	4	3	4	3	3	4	5	4	4	5	3	4	5	4	3	5	3	3	5	4	3	5	3	3	1	2	2
emb|CDP48886.1|	d1018.a1.a1_tRNA_nucleotidyltransferase_PcnB	6	7	6	6	6	6	6	7	6	6	7	6	6	6	6	6	7	6	6	6	7	5	7	7	5	5	7	6	6	7	6	6	7	6	7	6	6	6	7	5	7	6	6	6	4	6	6	6
emb|CDP47957.1|	d1020.a1.a1_Branched-chain_amino_acid_aminotransferase/aminodeoxychorismate_lyase	1	1	1	1	1	1	2	2	2	2	1	1	2	2	2	2	1	2	2	1	2	2	1	2	1	1	1	2	2	1	2	1	1	2	2	2	2	1	1	2	2	2	1	1	2	2	2	1
emb|CEH00360.1|	d1021.a1.a1_Transcriptional_regulator,_MerR	2	1	1	2	2	2	2	2	2	2	2	2	1	2	2	2	2	1	3	2	2	2	2	2	2	2	2	2	2	2	2	2	2	2	2	2	2	2	2	2	2	2	3	2	2	2	2	2
emb|CDP47741.1|	d1023.a1.a1_UvrA,_Excinuclease_ATPase_subunit	0	0	0	0	0	0	1	0	0	1	0	0	0	0	0	0	0	0	1	0	1	1	0	0	0	1	0	1	0	0	1	0	0	1	0	0	1	0	0	1	0	0	1	0	0	3	1	1
emb|CDP47741.1|	d1023.a2.a1_UvrA,_Excinuclease_ATPase_subunit	0	0	1	0	1	1	2	1	1	1	1	1	0	1	0	0	1	1	2	1	2	2	1	1	0	1	1	2	1	1	2	1	1	2	1	1	2	0	0	2	1	1	2	1	0	2	2	2
emb|CDP48369.1|	d1024.a1.a1_ATP-binding_ABC_transporter_protein	1	0	1	1	1	1	1	1	1	1	1	1	0	1	1	1	0	1	1	1	1	1	1	1	1	1	1	1	1	1	1	1	1	1	1	0	1	1	1	1	1	1	1	1	1	1	1	1
emb|CDP49630.1|	d1025.a1.a1_2-dehydropantoate_2-reductase_(KPA_reductase)_(Ketopantoate_reductase)	3	3	4	4	4	3	3	4	4	4	4	4	3	3	4	3	3	3	2	3	3	2	3	2	3	3	3	2	2	2	1	3	2	2	2	3	2	2	2	4	3	3	3	3	3	2	3	3
emb|CDP49439.1|	d1026.a1.a1_aminotransferase	3	3	3	3	3	3	3	4	3	3	3	3	3	3	3	3	3	3	3	3	3	2	3	3	3	3	3	2	3	3	3	3	3	3	4	3	2	3	3	3	3	3	3	3	3	2	1	1
emb|CDP49439.1|	d1026.a2.a1_aminotransferase	5	5	5	5	5	5	5	6	5	5	5	5	5	5	5	5	5	5	5	5	5	4	5	5	5	5	5	4	5	5	5	5	5	5	6	5	4	5	5	5	5	5	5	5	5	3	2	2
emb|CEH00992.1|	d1029.a1.a1_Type_I_site-specific_deoxyribonuclease	2	4	3	2	2	4	4	5	5	4	3	4	3	3	4	2	2	2	3	2	2	2	2	3	2	2	3	3	2	2	2	2	3	3	2	2	2	2	3	3	2	3	3	2	3	1	1	1
emb|CDP48730.1|	d1030.a1.a1_DNA_gyrase_subunit_B	3	3	4	2	3	3	3	3	3	3	4	3	2	3	3	3	3	3	3	4	3	3	5	3	3	3	3	3	3	3	3	3	3	3	3	3	2	3	3	3	3	3	3	3	3	3	3	3
emb|CDP48039.1|	d1031.a1.a1_Amidophosphoribosyltransferase	3	3	3	3	4	3	2	3	3	2	3	3	3	3	5	2	2	3	2	3	3	2	3	2	3	2	3	4	4	3	2	3	3	2	3	4	3	1	4	2	3	3	1	3	3	3	3	3
emb|CDP48692.1|	d1032.a1.a1_Phosphatidylinositol_alpha-mannosyltransferase_(glycosyltransferase)	2	2	2	2	2	2	2	2	2	2	2	2	2	2	2	2	2	2	2	2	2	2	2	2	2	2	2	2	2	2	2	2	2	2	2	2	2	2	2	2	2	2	2	2	2	2	2	2
emb|CEG97190.1|	d1033.a1.a1_Hypothetical_protein_PFCIRM1025_01905	1	1	1	1	1	1	1	1	1	1	1	1	1	1	1	1	1	1	3	1	1	3	1	1	1	3	1	3	1	1	3	1	1	3	1	1	3	1	1	3	1	3	3	1	1	1	1	1
emb|CDP48477.1|	d1034.a1.a1_Superfamily_II_RNA_helicase	5	6	5	6	6	6	5	6	5	4	5	5	4	6	6	5	4	6	4	5	6	5	6	6	5	6	6	4	5	5	4	5	6	4	6	6	4	5	5	4	5	5	4	5	5	5	6	5
emb|CDP48112.1|	d1035.a1.a1_Hypothetical_protein_PFCIRM129_09235	0	0	0	1	1	0	2	1	1	2	1	1	0	1	2	1	1	1	2	1	1	1	1	1	1	1	1	1	1	1	1	1	1	1	1	1	1	1	1	2	1	1	1	1	1	1	3	2
emb|CDP47853.1|	d1036.a1.a1_NADPH:quinone_reductase_related_Zn-dependent_oxidoreductase	3	3	4	3	3	4	4	3	3	4	3	3	4	3	3	1	1	1	3	3	3	3	1	0	1	1	0	4	4	4	3	2	2	2	1	3	3	4	3	4	3	4	3	3	2	4	4	4
emb|CEG98544.1|	d1037.a1.a1_Methionine_synthase,_vitamin-B12_independent	3	2	2	2	2	2	3	2	3	2	2	2	3	2	3	3	3	3	2	3	2	2	2	3	3	2	3	2	3	3	2	3	3	3	3	3	2	3	3	2	3	2	2	2	3	3	2	2
emb|CEG98012.1|	d1038.a1.a1_Hypothetical_protein_PFCIRM1025_10535	3	3	3	3	3	3	3	3	3	3	3	3	2	3	3	3	3	3	3	3	3	3	3	3	3	2	3	3	3	3	3	3	3	3	3	3	3	3	3	3	3	3	3	3	3	2	3	2
emb|CEG97423.1|	d1040.a1.a1_Putative_O-sialoglycoprotein_endopeptidase	3	4	4	3	4	4	3	4	4	3	4	4	3	4	4	3	4	4	3	4	3	3	4	4	3	3	3	3	4	4	3	4	3	3	3	4	3	3	3	3	4	3	3	4	4	3	3	3
emb|CDP49167.1|	d1042.a1.a1_Protoporphyrinogen_oxidase_(PPO)_HemY	1	1	1	1	1	1	1	1	1	1	1	1	1	1	1	1	1	1	1	1	1	1	1	1	1	1	1	1	1	1	1	1	1	1	1	1	1	1	1	1	1	1	1	1	1	1	1	1
emb|CDP47750.1|	d1043.a1.a1_Precorrin_8_decarboxylase_CbiT	2	1	1	2	2	1	2	2	1	2	1	2	1	1	1	1	1	1	2	1	1	2	3	1	0	0	2	1	2	1	1	1	0	1	2	1	1	2	1	2	2	2	2	1	1	2	1	0
emb|CDP49169.1|	d1044.a1.a1_Uroporphyrinogen_decarboxylase	2	2	2	2	3	3	3	3	3	3	2	2	2	3	2	2	2	1	3	2	2	3	2	1	2	2	1	3	2	2	3	2	1	3	2	2	3	2	1	3	2	3	3	2	2	3	2	2
emb|CDP47868.1|	d1046.a1.a1_Hypothetical_protein_PFCIRM129_07805	0	2	1	2	2	2	2	2	3	2	2	2	0	2	2	1	1	2	2	2	2	2	2	2	1	2	2	2	2	1	2	2	3	2	2	2	2	1	2	2	2	2	2	2	1	2	2	1
emb|CDP49694.1|	d1049.a1.a1_Hydroxyethylthiazole_kinase	0	0	0	0	0	1	0	0	0	0	0	0	1	0	0	0	0	0	0	0	0	0	0	0	0	0	0	0	0	0	0	0	0	0	0	0	0	0	0	0	0	0	0	0	0	2	2	2
emb|CDP49166.1|	d1050.a1.a1_Ferrochelatase_(Protoheme_ferro-lyase)(Heme_synthetase)	2	3	2	2	2	2	3	2	2	2	2	2	2	2	2	2	2	2	2	2	2	3	2	2	2	2	2	2	3	2	2	2	2	3	2	2	2	2	2	2	2	2	2	3	2	2	1	1
#N/A	d1051.a1.a1_reversed_Hypothetical_protein_PFCIRM129_07910	5	5	5	5	5	5	5	5	5	5	5	5	4	5	5	4	5	5	5	5	5	5	5	5	4	5	5	4	4	4	5	5	5	4	5	5	4	5	5	4	5	4	3	3	3	5	5	5
emb|CDP48142.1|	d1052.a1.a1_Hypothetical_protein_PFCIRM129_08985	3	3	4	1	2	1	3	4	2	2	3	4	1	3	1	3	4	3	3	3	2	3	3	3	1	3	3	2	2	3	3	4	4	1	4	4	2	3	3	3	3	2	2	3	2	1	2	2
emb|CDP49280.1|	d1053.a1.a1_Hypothetical_protein_PFCIRM129_11055	3	2	3	3	2	3	3	2	2	4	3	2	2	3	3	3	3	3	4	3	3	4	3	3	3	3	4	4	3	3	4	3	3	4	3	3	4	3	3	4	3	3	4	3	3	4	3	2
emb|CDP49697.1|	d1054.a1.a1_Protein_of_unknown_function	1	2	2	2	2	2	2	2	2	2	2	2	2	2	2	2	2	2	1	2	2	2	2	2	2	2	2	2	2	2	2	2	2	2	2	2	2	2	2	2	2	2	1	2	2	3	3	4
emb|CDP49120.1|	d1056.a1.a1_Hypothetical_secreted_protein	3	3	3	3	3	3	3	3	3	2	3	3	2	3	3	1	1	2	2	1	2	2	1	3	1	1	2	2	2	2	2	2	2	2	2	2	2	1	2	2	2	2	2	2	2	1	1	1
emb|CDP49611.1|	d1057.a1.a1_Cell_envelope-related_transcriptional_attenuator	1	1	2	1	1	1	1	1	1	1	1	1	1	2	2	1	1	1	1	1	2	0	1	1	1	1	1	1	1	1	1	1	1	1	1	1	1	1	1	1	1	1	1	1	1	1	1	2
emb|CDP48609.1|	d1058.a1.a1_Aminodeoxychorismate_lyase	2	3	3	2	3	3	4	3	3	3	2	4	2	3	3	1	1	2	1	1	2	2	2	2	2	2	1	2	2	2	2	2	1	1	2	1	2	2	2	2	1	2	1	2	2	3	2	2
emb|CDP48422.1|	d1059.a1.a1_Carbon-nitrogen_hydrolase	2	2	2	2	3	2	2	3	3	2	2	3	2	3	3	2	3	2	2	2	3	1	3	2	3	3	3	2	3	2	2	2	2	2	3	3	2	3	3	2	3	3	2	3	3	1	2	2
#N/A	d1060.a1.a1_reversed_NADH-quinone_oxidoreductase_chain_G_(NADH_dehydrogenase_I,_chain_G)	1	2	1	1	1	2	0	2	2	0	2	1	1	2	2	1	1	1	0	1	1	0	1	1	1	1	1	0	1	1	0	1	1	0	1	1	0	1	1	0	1	1	0	1	1	0	1	1
emb|CDP49761.1|	d1061.a1.a1_NUDIX_hydrolase_NTP_pyrophosphohydrolases_including_oxidative_damage_repair_enzymes	2	2	2	2	2	2	1	2	2	1	2	2	2	2	2	2	2	2	1	2	2	1	2	2	2	2	2	1	2	2	1	2	2	2	2	2	1	2	2	2	2	2	2	2	1	1	2	2
emb|CDP49221.1|	d1062.a1.a1_Cation_transporting_p-type_ATPase_3.A.3.5.4	1	1	1	1	1	1	2	1	1	2	2	1	1	1	1	1	1	1	2	1	1	2	1	2	1	1	1	2	1	1	2	1	1	2	1	2	2	1	2	2	1	1	2	1	1	2	2	1
emb|CDP49601.1|	d1063.a1.a1_two-component_response_regulator_LuxR	1	1	1	1	1	1	1	1	1	1	1	1	1	1	1	1	1	1	1	1	1	1	1	2	1	1	1	1	1	1	1	1	1	1	1	1	1	1	1	1	1	1	1	1	1	1	1	1
emb|CEG99283.1|	d1064.a1.a1_Glutamate_5-kinase_(Gamma-glutamyl_kinase)_(GK)	1	1	1	1	1	1	1	1	1	1	1	1	0	1	1	2	1	1	1	1	1	1	1	2	1	1	1	1	1	1	1	1	1	1	1	1	1	1	1	1	1	1	1	1	1	0	0	0
emb|CDP47933.1|	d1065.a1.a1_NAD(P)H-dependent_FMN_reductase	1	1	1	1	1	1	1	1	1	1	1	1	1	1	1	1	1	1	1	1	1	1	2	1	1	1	1	1	1	1	1	1	1	1	2	1	1	1	1	1	1	2	1	1	1	2	2	2
emb|CEG99551.1|	d1066.a1.a1_Glycosyl_transferase,_family_2_(Dolichyl-phosphate_mannose_synthase)	2	1	1	1	1	1	1	1	1	1	1	1	0	1	1	1	1	1	1	1	1	1	1	1	0	1	1	2	1	1	1	1	1	1	1	1	2	1	1	1	1	1	1	1	1	1	1	1
emb|CDP48838.1|	d1067.a1.a1_Hypothetical_protein_PFCIRM129_05355	2	2	1	2	2	2	1	2	2	0	2	2	2	2	2	2	2	2	1	2	2	1	2	2	2	2	2	1	2	2	1	2	2	1	2	2	1	2	2	1	2	2	1	2	2	1	2	2
emb|CDP49338.1|	d1068.a1.a1_ABC_transporter,_ATP-binding_protein	3	4	4	3	3	4	3	4	4	5	4	4	4	4	5	3	3	4	3	3	3	5	4	4	3	3	3	4	4	4	4	3	3	4	4	4	5	4	4	4	4	3	6	4	3	2	1	0
#N/A	d1069.a1.a1_reversed_Putative_carboxylic_ester_hydrolase	2	1	1	3	1	1	1	1	0	1	1	1	2	2	1	3	1	1	0	1	1	1	3	1	2	1	2	1	1	1	1	1	1	1	2	1	1	1	1	1	2	1	1	1	1	0	2	0
emb|CDP48292.1|	d1071.a1.a1_Hypothetical_protein_PFCIRM129_00795	0	0	0	0	0	1	1	0	0	2	0	0	0	1	1	0	0	0	0	0	0	0	0	0	0	0	0	0	0	0	1	0	0	0	0	0	0	0	0	0	0	0	0	0	0	1	0	0
emb|CDP48760.1|	d1072.a1.a1_ATP-dependent_helicase	5	4	5	4	5	5	3	5	5	2	5	6	5	4	6	3	4	4	2	4	4	3	5	4	5	4	4	3	4	5	4	4	4	3	4	3	2	3	3	3	3	3	4	3	4	2	3	3
emb|CDP47557.1|	d1073.a1.a1_Arginine_repressor,_ArgR	1	1	1	1	1	1	1	1	1	1	1	1	0	1	1	1	1	1	1	1	1	2	1	1	1	1	1	1	1	1	1	2	1	1	2	1	1	1	1	2	1	1	1	1	1	1	1	1
emb|CDP47978.1|	d1074.a1.a1_UDP-N-acetylenolpyruvoylglucosamine_reductase_(UDP-N-acetylmuramate_dehydrogenase)	0	0	1	0	1	0	0	0	0	0	0	0	0	0	0	0	1	1	0	1	0	1	1	0	0	0	1	1	1	1	1	1	0	1	0	0	1	1	1	1	1	1	0	1	1	1	1	0
emb|CEG99925.1|	d1075.a1.a1_electron_transport_protein	3	3	3	3	3	3	3	4	4	3	3	4	2	3	3	2	3	3	2	3	3	3	4	3	1	2	3	3	2	2	3	3	2	3	1	2	3	2	3	2	2	2	3	2	3	3	2	3
emb|CDP49836.1|	d1076.a1.a1_Sulfate_adenylyltransferase_subunit_2_(Sulfate_adenylate_transferase)_(SAT)_(ATP-sulfurylase_small_subunit)_(Mitomycin_biosynthesis_protein_V)	0	0	1	0	0	0	0	0	0	0	1	0	0	0	0	0	1	1	0	1	1	0	1	0	1	1	1	0	1	1	0	1	1	0	1	1	0	1	1	0	1	1	0	1	1	0	1	0
emb|CDP49250.1|	d1078.a1.a1_transport_protein	2	2	2	2	2	2	2	2	2	2	2	2	2	2	2	2	2	2	2	2	2	2	2	2	2	2	2	2	2	2	2	2	2	2	2	2	2	2	2	2	2	2	2	2	2	2	2	2
emb|CDP49693.1|	d1079.a1.a1_Thiamine-phosphate_pyrophosphorylase	0	0	0	0	0	0	0	0	0	0	0	0	0	0	0	0	0	0	0	0	0	0	0	0	0	0	0	0	0	0	0	0	0	0	0	0	0	0	0	0	0	0	0	0	0	2	2	2
emb|CDP49277.1|	d1080.a1.a1_Acetyltransferase_family_protein	2	1	2	2	2	1	1	2	2	1	2	2	1	1	2	2	2	1	1	2	2	1	1	2	1	1	2	1	2	2	1	1	2	1	2	2	1	2	2	2	2	2	1	1	1	2	2	2
emb|CDP48663.1|	d1081.a1.a1_Phosphomethylpyrimidine_kinase	1	1	1	1	1	1	0	1	1	0	1	1	1	1	1	1	1	2	0	1	1	1	1	2	1	1	1	2	1	1	0	1	1	1	1	1	1	1	1	1	1	1	2	1	1	1	2	1
emb|CDP49649.1|	d1082.a1.a1_Putative_uncharacterized_protein	1	1	1	1	1	1	1	1	0	1	1	0	1	1	1	1	1	0	1	1	0	1	0	0	1	1	1	1	1	0	1	1	0	1	0	0	1	1	0	1	1	0	0	0	0	2	2	1
emb|CDP48335.1|	d1083.a1.a1_Sensor_protein,_ATPase-like:Histidine_kinase	1	1	1	2	2	1	1	2	2	2	2	2	1	2	2	1	1	2	2	2	2	2	2	2	0	2	2	2	1	2	1	2	2	1	1	2	2	2	1	2	2	2	2	1	1	1	2	1
emb|CDP47753.1|	d1085.a1.a1_cobalt-precorrin-6A_synthase	0	0	0	0	1	1	1	0	1	1	1	0	0	1	1	0	0	0	0	0	0	1	0	1	0	0	0	1	0	0	1	0	0	1	0	0	1	0	0	1	0	0	1	0	0	2	1	1
emb|CDP49832.1|	d1087.a1.a1_Hypothetical_membrane_protein	0	0	0	2	1	0	3	1	1	3	1	1	0	0	1	1	0	1	3	1	2	3	2	3	0	2	2	3	1	2	2	1	2	2	1	2	3	1	1	3	2	1	3	0	1	3	2	0
emb|CEG99692.1|	d1089.a1.a1_Myo-inositol_catabolism_protein	1	3	2	1	2	1	2	1	1	3	1	1	1	2	1	1	2	2	1	2	2	2	2	1	2	2	2	2	3	2	2	2	2	2	1	2	2	1	3	1	1	1	2	2	2	1	1	1
emb|CDP48985.1|	d1090.a1.a1_Regulatory_protein,_TetR	2	0	2	2	2	2	2	2	2	2	2	2	2	2	2	3	3	2	2	3	2	2	3	2	2	3	3	2	3	2	3	3	2	2	2	2	2	3	3	2	3	2	2	3	2	4	2	2
emb|CDP49590.1|	d1091.a1.a1_ABC_transporter	2	2	2	2	2	2	2	2	2	2	2	2	1	2	2	2	2	2	1	2	2	2	2	2	2	2	2	2	2	2	2	2	2	2	2	2	2	2	2	2	2	2	1	2	2	2	2	2
emb|CDP49468.1|	d1092.a1.a1_Hypothetical_protein_PFCIRM129_12085	0	0	0	0	0	0	0	0	0	0	0	0	0	0	0	0	0	0	0	0	0	0	0	0	0	0	0	0	0	0	0	0	0	0	0	0	0	0	0	0	0	0	0	0	0	1	1	1
emb|CDP49561.1|	d1093.a1.a1_Metallophosphoesterase	0	0	0	0	0	0	2	0	0	0	0	1	0	0	0	0	0	0	0	0	0	1	0	1	0	0	0	0	0	0	0	0	0	2	0	0	2	1	1	0	1	0	0	0	0	1	0	0
emb|CDP48961.1|	d1096.a1.a1_Hypothetical_protein_PFCIRM129_06000	3	3	3	3	3	3	4	3	3	4	3	3	3	3	3	3	3	3	4	3	3	3	3	3	3	3	3	3	3	3	4	3	3	3	3	3	3	3	3	4	3	3	4	3	3	2	3	3
emb|CEG97943.1|	d1097.a1.a1_BP_protein_of_siderophore_ABC_transporter_(ISVH:undef)	2	2	1	1	2	2	2	2	2	2	2	1	1	2	2	2	2	2	2	2	2	2	2	2	2	2	2	2	2	2	2	2	2	2	2	2	2	2	2	2	2	2	2	2	2	2	2	1
emb|CDP48978.1|	d1099.a1.a1_Hypothetical_protein_PFCIRM129_06090	2	2	1	2	2	1	2	2	2	2	2	2	1	2	2	3	2	1	2	2	2	2	3	2	1	2	2	2	2	2	2	1	1	2	2	1	2	2	2	2	2	1	2	2	2	1	1	0
emb|CDP48811.1|	d1100.a1.a1_Methylase	3	3	3	3	3	3	3	3	3	3	3	3	3	3	3	4	3	3	2	3	3	3	3	4	3	3	3	3	4	3	2	3	3	3	3	3	3	3	3	3	3	3	3	3	3	3	3	3
emb|CDP49496.1|	d1101.a1.a1_Isochorismatase_hydrolase	2	2	2	2	2	2	2	2	2	2	2	2	2	2	2	2	2	2	2	2	2	2	2	2	2	1	2	2	2	2	2	2	2	2	2	2	2	2	2	2	2	2	2	2	2	1	2	0
emb|CDP49673.1|	d1102.a1.a1_rRNA_(guanine-N2-)-methyltransferase	0	0	1	1	1	0	3	0	0	1	0	0	0	1	1	0	0	0	1	1	0	0	0	0	1	0	0	0	0	0	1	0	0	1	0	0	0	0	1	2	1	0	0	0	1	2	1	1
emb|CDP48431.1|	d1103.a1.a1_Carboxylic_ester_hydrolase	0	0	0	0	0	1	1	0	0	1	0	0	0	0	0	0	0	0	0	0	0	0	0	0	0	0	0	0	0	0	0	0	0	0	0	0	0	0	0	0	0	1	0	0	0	1	2	1
emb|CDP48458.1|	d1105.a1.a1_Manganese/zinc_transport_system_ABC_transporter_ATP-binding_protein	1	1	1	1	1	1	1	1	1	1	1	2	1	1	1	2	2	3	2	3	3	2	3	3	2	3	2	2	3	3	2	3	3	2	3	3	2	3	3	2	3	3	1	3	3	1	1	2
emb|CDP47907.1|	d1106.a1.a1_ABC_transporter,_ATP-binding_protein,_cobalt	1	2	1	2	1	1	2	1	1	2	1	1	1	2	1	1	1	1	1	1	1	1	2	1	1	1	1	1	1	1	2	1	1	1	1	1	2	1	1	1	1	1	1	1	1	1	1	1
emb|CDP47959.1|	d1108.a1.a1_Hypothetical_protein_PFCIRM129_08265	2	2	2	2	3	2	4	3	2	3	2	2	3	2	3	2	2	2	3	2	3	3	2	2	2	1	2	2	3	3	3	1	2	3	3	2	3	3	2	3	2	3	3	2	2	3	3	2
emb|CDP48751.1|	d1109.a1.a1_FeoB,_Ferrous_iron_transport_protein_B	4	4	4	3	4	4	4	4	4	4	4	4	4	4	4	3	3	3	3	3	3	4	3	3	4	4	3	3	3	3	3	3	3	4	3	3	4	3	3	3	3	3	3	3	3	3	4	4
emb|CEG97195.1|	d1110.a1.a1_Putative_monensin_cluster_negative_regulator	1	1	1	1	2	1	2	2	2	2	1	2	1	1	1	1	2	2	2	1	2	2	2	2	1	2	2	2	1	2	2	1	2	2	2	2	2	1	2	2	2	2	2	2	1	1	0	0
emb|CEH00549.1|	d1111.a1.a1_Serine_carboxypeptidase	2	2	2	2	2	2	1	2	2	1	2	2	1	2	2	1	1	1	1	1	1	1	1	1	1	1	1	1	1	1	1	1	1	1	1	1	1	1	1	1	1	1	1	1	1	1	1	1
emb|CDP49152.1|	d1112.a1.a1_Sensor-like_histidine_kinase	1	1	1	1	1	1	1	1	2	1	1	2	1	1	1	2	2	2	3	2	2	3	2	3	2	2	2	1	2	2	3	2	2	2	1	2	3	2	2	3	3	2	3	2	2	1	1	1
emb|CDP48483.1|	d1113.a1.a1_Acetolactate_synthase_subunit_small	1	1	1	1	1	1	2	1	1	1	2	1	1	1	1	1	2	2	1	1	1	1	2	1	1	1	1	1	1	2	2	2	2	1	2	2	1	1	1	1	2	1	1	1	1	1	1	1
emb|CDP49185.1|	d1114.a1.a1_iolT3_(myo-inositol_transporter_iolT3)	0	0	0	0	0	0	0	0	0	0	0	0	0	0	0	0	0	0	1	0	0	0	0	0	0	0	0	0	0	0	1	0	0	0	0	0	0	0	0	0	0	0	0	0	0	1	0	0
#N/A	d1115.a1.a1_reversed_Carbohydrate_kinase	3	4	4	3	3	4	3	3	4	3	3	3	1	3	4	4	4	4	3	4	3	3	4	4	3	3	4	3	4	4	3	4	4	3	4	4	3	4	4	3	4	4	3	4	4	2	2	1
emb|CDP49688.1|	d1116.a1.a1_Hypothetical_protein_PFCIRM129_01550	1	1	1	1	1	1	0	1	1	1	1	1	1	1	1	1	1	1	0	1	1	1	1	1	1	1	1	0	1	1	0	1	1	1	1	1	0	1	1	1	1	1	0	1	1	3	3	3
emb|CEG99028.1|	d1117.a1.a1_Amino_acid_permease-associated_region._Membrane_protein	2	2	2	2	2	2	2	2	2	2	2	2	2	2	2	3	3	2	3	2	2	2	2	2	2	2	2	2	2	2	3	2	2	3	2	2	2	2	2	3	2	2	3	2	2	3	2	1
emb|CEG99730.1|	d1118.a1.a1_Bifunctional_deaminase-reductase_domain_protein	2	1	2	2	2	2	1	2	2	1	2	2	2	2	2	2	2	2	1	2	2	2	2	2	2	1	2	2	1	2	2	1	2	2	2	2	2	2	2	1	1	2	1	1	2	0	0	0
emb|CEG97439.1|	d1121.a1.a1_tRNA_pseudouridine_synthase_A_(tRNA-uridine_isomerase_I)_(tRNA_pseudouridylate_synthase_I)	2	2	2	2	2	2	2	2	2	2	2	2	2	2	2	2	2	2	2	2	2	2	2	2	2	2	2	2	2	2	2	2	2	2	2	2	2	2	2	2	2	2	2	2	2	2	2	2
emb|CDP49649.1|	d1124.a1.a1_Putative_uncharacterized_protein	0	1	1	0	1	1	0	1	0	1	1	0	0	1	0	0	0	1	1	1	1	1	1	1	0	1	0	1	1	1	1	1	1	1	1	1	1	1	1	1	1	1	1	1	0	1	2	0
emb|CDP47829.1|	d1127.a1.a1_Ribonuclease_H	1	1	1	1	1	1	1	1	1	1	1	1	1	1	1	1	1	1	1	1	1	1	1	1	1	1	1	1	1	1	1	1	1	1	1	1	1	1	1	1	1	1	0	0	0	1	1	1
emb|CDP49113.1|	d1129.a1.a1_Propanediol_utilization_protein_PduU	0	0	0	0	0	0	1	0	0	0	0	0	0	0	0	1	0	0	0	0	0	1	1	1	1	0	0	0	0	0	1	0	1	1	1	1	1	0	1	2	1	1	0	0	1	2	1	1
emb|CDP48583.1|	d1130.a1.a1_Prephenate_dehydrogenase	1	1	2	1	1	1	1	1	2	0	2	1	2	1	1	2	2	2	0	2	2	1	1	1	2	2	2	1	2	2	1	2	2	1	1	2	1	2	2	1	1	1	1	2	2	0	2	1
#N/A	d1133.a1.a1_reversed_L-aspartate_oxidase_(LASPO)_(Quinolinate_synthetase_B)	2	2	2	3	2	2	2	2	2	3	2	2	2	2	2	3	2	2	3	2	2	3	2	2	2	2	2	2	2	2	2	2	2	3	2	2	3	2	2	3	3	2	3	2	2	3	2	2
emb|CDP49786.1|	d1135.a1.a1_Ferrous_iron_uptake_protein_B_9.A.8.1.x	2	2	2	2	2	1	2	1	2	2	2	2	2	2	2	2	2	3	3	2	2	3	3	3	2	2	3	3	3	3	3	2	3	3	2	3	3	2	3	3	2	2	3	1	3	2	1	0
emb|CDP49832.1|	d1136.a1.a1_Hypothetical_membrane_protein	1	0	0	0	1	1	1	0	0	1	1	0	1	0	0	1	1	1	0	2	1	1	2	1	0	1	1	0	0	0	0	1	0	0	0	0	0	1	0	1	0	1	0	0	0	0	0	0
#N/A	d1137.a1.a1_reversed_NUDIX_hydrolase	0	0	0	0	0	0	0	0	0	0	0	0	0	0	0	0	0	0	0	0	0	0	0	0	0	0	0	0	0	0	0	0	0	0	0	0	0	0	0	0	0	0	0	0	0	1	0	0
emb|CDP49649.1|	d1138.a1.a1_Putative_uncharacterized_protein	2	2	2	2	2	2	2	2	2	2	2	2	1	2	2	2	2	1	1	1	1	2	2	2	1	1	1	1	1	1	2	2	1	1	1	1	1	1	1	1	2	2	2	2	1	2	2	2
#N/A	d1141.a1.a1_reversed_Holliday_junction_ATP-dependent_DNA_helicase	1	1	1	1	2	1	1	1	1	1	1	1	1	1	1	1	1	1	1	2	1	1	1	1	1	1	1	1	1	1	1	1	1	1	1	1	1	1	1	1	1	1	1	1	1	1	1	1
emb|CDP49664.1|	d1142.a1.a1_phosphoglycerate_dehydrogenase	1	1	1	1	1	1	1	2	1	2	1	1	1	1	1	1	1	1	1	1	1	2	1	1	0	1	1	0	1	1	2	1	1	2	1	1	1	1	1	0	1	1	1	1	1	0	1	1
emb|CEG97212.1|	d1144.a1.a1_Gp87	2	1	2	2	1	1	1	2	2	1	2	1	1	1	1	2	1	1	1	2	1	0	1	1	1	2	1	0	2	0	1	2	1	0	1	0	0	1	2	1	1	1	0	1	1	0	0	0
emb|CDP48951.1|	d1145.a1.a1_Uracil-DNA_glycosylase	1	1	1	1	0	0	0	0	1	0	1	1	2	2	2	1	2	1	0	2	0	0	1	1	1	0	0	0	1	0	0	1	1	0	1	1	0	0	0	0	1	0	0	1	1	1	1	0
emb|CEG99685.1|	d1146.a1.a1_N-acetylgalactosamine-6-sulfate_sulfatase	1	1	1	1	1	1	1	1	1	1	1	1	0	1	1	1	1	0	2	1	0	2	0	0	1	1	1	2	1	1	2	1	0	2	1	1	2	1	1	2	1	1	2	0	0	1	0	1
#N/A	d1148.a1.a1_reversed_nuclease_(RecB_family)	1	2	1	2	2	2	1	1	2	1	2	2	2	2	2	2	2	2	1	2	2	2	2	2	2	2	2	2	2	2	2	2	2	2	2	2	2	2	2	2	2	2	1	2	2	0	2	2
emb|CDP49354.1|	d1149.a1.a1_Pseudouridylate_synthase,_Uncharacterized_RNA_pseudouridine_synthase	0	0	0	0	0	0	1	0	1	2	1	0	1	0	0	0	0	0	0	0	0	0	0	0	0	0	0	0	0	0	0	0	0	0	0	0	0	0	0	0	0	0	0	0	0	1	0	1
emb|CDP48425.1|	d1154.a1.a1_Putative_ABC_transporter_ATP-binding_protein	2	2	2	2	2	2	2	2	2	2	2	2	1	1	1	1	1	1	2	2	2	2	2	2	2	2	2	2	2	2	2	2	2	2	2	2	2	2	2	2	2	2	1	0	1	2	2	2
emb|CDP49832.1|	d1155.a1.a1_Hypothetical_membrane_protein	1	1	1	1	1	1	1	1	1	1	1	1	1	1	1	1	1	1	1	1	1	1	1	1	1	1	1	1	1	1	1	1	1	1	1	1	1	1	1	1	1	1	1	1	1	1	1	1
emb|CDP49317.1|	d1156.a1.a1_Glutamine_amidotransferase_subunit_pdxT_(Glutamine_amidotransferase_glutaminase_subunit_pdxT)	1	1	1	1	1	1	1	1	1	1	1	1	1	1	1	1	1	1	1	1	1	1	1	1	1	1	1	1	1	1	1	1	1	1	1	1	1	1	1	1	1	1	0	0	0	2	2	2
emb|CDP48431.1|	d1158.a1.a1_Carboxylic_ester_hydrolase	1	2	2	1	1	2	1	2	2	1	1	2	0	1	2	1	2	2	1	2	2	2	2	2	1	1	1	2	2	1	1	2	2	1	2	2	1	2	2	2	2	2	2	2	2	1	1	2
#N/A	d1161.a1.a1_reversed_Possible_helicase	1	1	1	1	1	1	1	1	1	1	1	1	1	1	1	2	1	2	1	1	1	1	1	1	1	1	1	2	1	1	1	1	1	1	1	1	1	1	1	1	1	1	2	1	1	2	2	2
emb|CDP49832.1|	d1162.a1.a1_Hypothetical_membrane_protein	1	1	1	1	2	2	2	2	2	1	2	1	2	2	2	2	2	1	1	2	2	1	1	1	2	1	2	1	1	1	1	2	1	1	1	1	1	2	2	1	2	2	1	1	2	1	1	1
[truncated: 139 more columns]
